# Supplementary material for: 2,4-Bis(2-methoxy­phenyl)-3-aza­bicyclo­[3.3.1]nonan-9-one
Source: Acta Crystallogr Sect E Struct Rep Online. 2009 May 23;65(Pt 6):o1383. doi: 10.1107/S1600536809018686 (PMC2969524; doi:10.1107/S1600536809018686)
Supplement: Supplementary file 1 [file e-65-o1383-sup1.cif]

##############################################################################
###                                                                        ###
###        Electronic paper (Acta Crystallographica Section E)             ###
###                                                                        ###
##############################################################################
#                                                                            #
# This CIF contains the data in a paper accepted for publication in Acta     #
# Crystallographica Section E. It conforms to the requirements of Notes      #
# for Authors for Section E, and has been peer reviewed under the auspices   #
# of the IUCr Commission on Journals.                                        #
#                                                                            #
# Full details of the Crystallographic Information File format               #
# are given in the paper "The Crystallographic Information File (CIF):       #
# a New Standard Archive File for Crystallography" by S. R. Hall, F. H.      #
# Allen and I. D. Brown [Acta Cryst. (1991), A47, 655-685].                  #
#                                                                            #
# The current version of the core CIF dictionary is obtainable from          #
# ftp://ftp.iucr.org/pub/cif_core.dic. The current version number is 2.4.    #
#                                                                            #
# Software is freely available for graphical display of the structure(s) in  #
# this CIF.  For information consult the CIF home page http://www.iucr.org/  #
# cif/home.html                                                              #
#                                                                            #
# This file may be used for bona fide research purposes within the           #
# scientific community so long as proper attribution is given to the journal # 
# article from which it was obtained.                                        #
#                                                                            #
##############################################################################
                                             
data_global
_audit_creation_method     'SHELXL-97'
_journal_data_validation_number     ?
_journal_date_recd_electronic     2009-04-27
_journal_date_accepted     2009-05-18
_journal_name_full     'Acta Crystallographica, Section E'
_journal_year     2009
_journal_volume     65
_journal_issue      6
_journal_page_first     o1383
_journal_page_last     o1383
_journal_paper_category     QO
_journal_coeditor_code     BX2207
_publ_contact_author_name     'Yeon Tae Jeong'
_publ_contact_author_address
;
Division of Image Science and Information Engineering
Pukyong National University
Busan
Republic of Korea
;
_publ_contact_author_email     ytjeong@pknu.ac.kr
_publ_contact_author_fax     ' '
_publ_contact_author_phone     '+82-51-629-6411'
_publ_section_title
;
2,4-Bis(2-methoxyphenyl)-3-azabicyclo[3.3.1]nonan-9-one
;
loop_
    _publ_author_name
    _publ_author_address
    'P. Parthiban'
;
Division of Image Science and Information Engineering
Pukyong National University
Busan 608 739
Republic of Korea
;
    'V. Ramkumar'
;
Department of Chemistry
IIT Madras
Chennai 36
TamilNadu
India
;
    'Min Sung Kim'
;
Division of Image Science and Information Engineering
Pukyong National University
Busan 608 739
Republic of Korea
;
    'Se Mo Son'
;
Division of Image Science and Information Engineering
Pukyong National University
Busan 608 739
Republic of Korea
;
    'Yeon Tae Jeong'
;
Division of Image Science and Information Engineering
Pukyong National University
Busan 608 739
Republic of Korea
;
data_I
_audit_creation_method     SHELXL97
_chemical_name_systematic
;
2,4-Bis(2-methoxyphenyl)-3-azabicyclo[3.3.1]nonan-9-one
;
_chemical_name_common     ?
_chemical_formula_moiety     'C22 H25 N O3'
_chemical_formula_sum     'C22 H25 N O3'
_chemical_formula_iupac     'C22 H25 N O3'
_chemical_formula_weight     351.43
_chemical_melting_point     ?
_symmetry_cell_setting     monoclinic
_symmetry_space_group_name_H-M     'P 21/n'
_symmetry_space_group_name_Hall     '-P 2yn'
loop_
    _symmetry_equiv_pos_as_xyz
    'x, y, z'
    '-x+1/2, y+1/2, -z+1/2'
    '-x, -y, -z'
    'x-1/2, -y-1/2, z-1/2'
_cell_length_a     7.8616(2)
_cell_length_b     20.8443(6)
_cell_length_c     11.4984(3)
_cell_angle_alpha     90.00
_cell_angle_beta     95.8670(10)
_cell_angle_gamma     90.00
_cell_volume     1874.37(9)
_cell_formula_units_Z     4
_cell_measurement_reflns_used     4251
_cell_measurement_theta_min     2.64
_cell_measurement_theta_max     27.01
_cell_measurement_temperature     298(2)
_exptl_crystal_description     block
_exptl_crystal_colour     colourless
_exptl_crystal_size_max     0.58
_exptl_crystal_size_mid     0.42
_exptl_crystal_size_min     0.35
_exptl_crystal_density_diffrn     1.245
_exptl_crystal_density_meas     ?
_exptl_crystal_density_method     'not measured'
_exptl_crystal_F_000     752
_exptl_absorpt_coefficient_mu     0.082
_exptl_absorpt_correction_type     multi-scan
_exptl_absorpt_process_details     '(SADABS; Bruker, 1999)'
_exptl_absorpt_correction_T_min     0.9448
_exptl_absorpt_correction_T_max     0.9718
_exptl_special_details
;
;
_diffrn_ambient_temperature     298(2)
_diffrn_radiation_type     MoK\a
_diffrn_radiation_wavelength     0.71073
_diffrn_radiation_source     'fine-focus sealed tube'
_diffrn_radiation_monochromator     graphite
_diffrn_measurement_device_type     'Bruker APEXII CCD area-detector'
_diffrn_measurement_method     '\f and \w'
_diffrn_detector_area_resol_mean     ?
_diffrn_reflns_number     14712
_diffrn_reflns_av_R_equivalents     0.0228
_diffrn_reflns_av_sigmaI/netI     0.0269
_diffrn_reflns_theta_min     2.03
_diffrn_reflns_theta_max     28.30
_diffrn_reflns_theta_full     25.00
_diffrn_measured_fraction_theta_max     0.970
_diffrn_measured_fraction_theta_full     0.990
_diffrn_reflns_limit_h_min     -9
_diffrn_reflns_limit_h_max     10
_diffrn_reflns_limit_k_min     -27
_diffrn_reflns_limit_k_max     26
_diffrn_reflns_limit_l_min     -15
_diffrn_reflns_limit_l_max     13
_diffrn_standards_number     ?
_diffrn_standards_interval_count     ?
_diffrn_standards_interval_time     ?
_diffrn_standards_decay_%     ?
_refine_special_details
;
Refinement of <i>F</i>^2^ against ALL reflections. The weighted <i>R</i>-factor
<i>wR</i> and goodness of fit <i>S</i> are based on <i>F</i>^2^, conventional
<i>R</i>-factors <i>R</i> are based on <i>F</i>, with <i>F</i> set to zero for
negative <i>F</i>^2^. The threshold expression of <i>F</i>^2^ > \s(<i>F</i>^2^)
is used only for calculating <i>R</i>-factors(gt) <i>etc</i>. and is not
relevant to the choice of reflections for refinement. <i>R</i>-factors based
on <i>F</i>^2^ are statistically about twice as large as those based on
<i>F</i>, and <i>R</i>-factors based on ALL data will be even larger.
;
_reflns_number_total     4527
_reflns_number_gt     3202
_reflns_threshold_expression     I>2\s(I)
_refine_ls_structure_factor_coef     Fsqd
_refine_ls_matrix_type     full
_refine_ls_R_factor_all     0.0718
_refine_ls_R_factor_gt     0.0484
_refine_ls_wR_factor_gt     0.1212
_refine_ls_wR_factor_ref     0.1352
_refine_ls_goodness_of_fit_ref     1.032
_refine_ls_restrained_S_all     1.032
_refine_ls_number_reflns     4527
_refine_ls_number_parameters     241
_refine_ls_number_restraints     0
_refine_ls_hydrogen_treatment     mixed
_refine_ls_weighting_scheme     calc
_refine_ls_weighting_details
        'calc w = 1/[\s^2^(Fo^2^)+(0.065P)^2^+0.3026P] where P=(Fo^2^+2Fc^2^)/3'
_atom_sites_solution_hydrogens     geom
_atom_sites_solution_primary     direct
_atom_sites_solution_secondary     difmap
_refine_ls_shift/su_max     0.001
_refine_ls_shift/su_mean     0.000
_refine_diff_density_max     0.174
_refine_diff_density_min     -0.247
_refine_ls_extinction_method     none
_refine_ls_extinction_coef     ?
loop_
    _atom_type_symbol
    _atom_type_description
    _atom_type_scat_dispersion_real
    _atom_type_scat_dispersion_imag
    _atom_type_scat_source
    'C' 'C' 0.0033 0.0016
                         'International Tables Vol C Tables 4.2.6.8 and 6.1.1.4'
    'H' 'H' 0.0000 0.0000
                         'International Tables Vol C Tables 4.2.6.8 and 6.1.1.4'
    'N' 'N' 0.0061 0.0033
                         'International Tables Vol C Tables 4.2.6.8 and 6.1.1.4'
    'O' 'O' 0.0106 0.0060
                         'International Tables Vol C Tables 4.2.6.8 and 6.1.1.4'
_computing_data_collection     'APEX2 (Bruker, 2004)'
_computing_cell_refinement     'APEX2 (Bruker, 2004)'
_computing_data_reduction     'SAINT-Plus (Bruker, 2004)'
_computing_structure_solution     'SHELXS97 (Sheldrick, 2008)'
_computing_structure_refinement     'SHELXL97 (Sheldrick, 2008)'
_computing_molecular_graphics     'ORTEP-3 (Farrugia, 1997)'
_computing_publication_material     'SHELXL97 (Sheldrick, 2008)'
loop_
    _atom_site_type_symbol
    _atom_site_label
    _atom_site_fract_x
    _atom_site_fract_y
    _atom_site_fract_z
    _atom_site_U_iso_or_equiv
    _atom_site_adp_type
    _atom_site_calc_flag
    _atom_site_refinement_flags
    _atom_site_occupancy
    _atom_site_disorder_assembly
    _atom_site_disorder_group
    C C1 0.72892(16) 0.98913(6) 0.17176(12) 0.0343(3) Uani d . 1 . .
    H H1 0.7974 0.9851 0.1055 0.041 Uiso calc R 1 . .
    C C2 0.85201(18) 1.00058(7) 0.28460(14) 0.0417(3) Uani d . 1 . .
    H H2 0.9208 1.0389 0.2735 0.050 Uiso calc R 1 . .
    C C3 0.7636(2) 1.00894(8) 0.39684(15) 0.0531(4) Uani d . 1 . .
    H H3A 0.8479 1.0232 0.4589 0.064 Uiso calc R 1 . .
    H H3B 0.6781 1.0424 0.3840 0.064 Uiso calc R 1 . .
    C C4 0.6779(2) 0.94870(9) 0.43724(15) 0.0582(4) Uani d . 1 . .
    H H4A 0.5702 0.9424 0.3894 0.070 Uiso calc R 1 . .
    H H4B 0.6529 0.9545 0.5175 0.070 Uiso calc R 1 . .
    C C5 0.7881(2) 0.88909(8) 0.42979(15) 0.0552(4) Uani d . 1 . .
    H H5A 0.7179 0.8515 0.4390 0.066 Uiso calc R 1 . .
    H H5B 0.8775 0.8896 0.4945 0.066 Uiso calc R 1 . .
    C C6 0.87146(18) 0.88257(7) 0.31544(14) 0.0435(4) Uani d . 1 . .
    H H6 0.9521 0.8466 0.3229 0.052 Uiso calc R 1 . .
    C C7 0.74651(17) 0.87292(6) 0.20328(13) 0.0366(3) Uani d . 1 . .
    H H7 0.8145 0.8689 0.1368 0.044 Uiso calc R 1 . .
    C C8 0.96882(18) 0.94334(7) 0.29817(14) 0.0431(4) Uani d . 1 . .
    C C9 0.60420(16) 1.04380(6) 0.14722(12) 0.0336(3) Uani d . 1 . .
    C C10 0.43367(18) 1.03906(7) 0.16792(13) 0.0415(3) Uani d . 1 . .
    H H10 0.3947 1.0014 0.1994 0.050 Uiso calc R 1 . .
    C C11 0.32021(19) 1.08937(8) 0.14269(15) 0.0478(4) Uani d . 1 . .
    H H11 0.2061 1.0851 0.1560 0.057 Uiso calc R 1 . .
    C C12 0.37750(19) 1.14550(7) 0.09793(14) 0.0467(4) Uani d . 1 . .
    H H12 0.3019 1.1794 0.0818 0.056 Uiso calc R 1 . .
    C C13 0.54701(18) 1.15209(7) 0.07648(13) 0.0422(3) Uani d . 1 . .
    H H13 0.5850 1.1903 0.0462 0.051 Uiso calc R 1 . .
    C C14 0.65935(17) 1.10152(6) 0.10043(12) 0.0352(3) Uani d . 1 . .
    C C15 0.63790(17) 0.81319(6) 0.20774(13) 0.0372(3) Uani d . 1 . .
    C C16 0.69939(18) 0.75399(6) 0.17200(13) 0.0402(3) Uani d . 1 . .
    C C17 0.5962(2) 0.69992(7) 0.16825(15) 0.0500(4) Uani d . 1 . .
    H H17 0.6372 0.6609 0.1436 0.060 Uiso calc R 1 . .
    C C18 0.4323(2) 0.70404(8) 0.20125(16) 0.0547(4) Uani d . 1 . .
    H H18 0.3631 0.6677 0.1982 0.066 Uiso calc R 1 . .
    C C19 0.3707(2) 0.76145(8) 0.23863(15) 0.0515(4) Uani d . 1 . .
    H H19 0.2610 0.7639 0.2618 0.062 Uiso calc R 1 . .
    C C20 0.47349(18) 0.81559(7) 0.24150(14) 0.0440(4) Uani d . 1 . .
    H H20 0.4314 0.8543 0.2666 0.053 Uiso calc R 1 . .
    C C21 0.8836(2) 1.15648(10) 0.01693(18) 0.0661(5) Uani d . 1 . .
    H H21A 0.8196 1.1579 -0.0587 0.099 Uiso calc R 1 . .
    H H21B 1.0030 1.1519 0.0079 0.099 Uiso calc R 1 . .
    H H21C 0.8656 1.1955 0.0583 0.099 Uiso calc R 1 . .
    C C22 0.9277(2) 0.69656(8) 0.09613(18) 0.0615(5) Uani d . 1 . .
    H H22A 0.9330 0.6641 0.1556 0.092 Uiso calc R 1 . .
    H H22B 1.0402 0.7041 0.0736 0.092 Uiso calc R 1 . .
    H H22C 0.8538 0.6825 0.0293 0.092 Uiso calc R 1 . .
    N N1 0.63559(14) 0.92907(5) 0.18328(11) 0.0358(3) Uani d . 1 . .
    O O1 1.12212(14) 0.94572(6) 0.29471(13) 0.0676(4) Uani d . 1 . .
    O O2 0.82804(12) 1.10343(5) 0.08112(10) 0.0470(3) Uani d . 1 . .
    O O3 0.86248(14) 0.75428(5) 0.14027(11) 0.0532(3) Uani d . 1 . .
    H H1A 0.567(2) 0.9222(7) 0.1162(15) 0.046(4) Uiso d . 1 . .
loop_
    _atom_site_aniso_label
    _atom_site_aniso_U_11
    _atom_site_aniso_U_22
    _atom_site_aniso_U_33
    _atom_site_aniso_U_12
    _atom_site_aniso_U_13
    _atom_site_aniso_U_23
    C1 0.0332(6) 0.0317(6) 0.0388(8) -0.0012(5) 0.0068(6) -0.0005(5)
    C2 0.0361(7) 0.0370(7) 0.0508(9) -0.0062(6) -0.0013(6) -0.0005(6)
    C3 0.0589(10) 0.0535(9) 0.0449(10) 0.0039(8) -0.0036(7) -0.0115(7)
    C4 0.0631(11) 0.0733(12) 0.0390(9) -0.0011(9) 0.0097(8) -0.0040(8)
    C5 0.0598(10) 0.0600(10) 0.0444(10) -0.0077(8) -0.0023(8) 0.0127(8)
    C6 0.0362(7) 0.0377(7) 0.0556(10) 0.0035(6) -0.0008(7) 0.0060(7)
    C7 0.0354(7) 0.0309(6) 0.0446(8) -0.0010(5) 0.0093(6) 0.0003(6)
    C8 0.0344(7) 0.0488(8) 0.0448(9) -0.0028(6) -0.0019(6) 0.0000(7)
    C9 0.0345(7) 0.0327(6) 0.0336(8) -0.0008(5) 0.0029(5) -0.0025(5)
    C10 0.0378(7) 0.0399(7) 0.0477(9) -0.0026(6) 0.0091(6) 0.0008(6)
    C11 0.0347(7) 0.0532(9) 0.0567(10) 0.0050(7) 0.0110(7) -0.0022(8)
    C12 0.0453(8) 0.0438(8) 0.0507(10) 0.0126(7) 0.0038(7) -0.0008(7)
    C13 0.0473(8) 0.0356(7) 0.0433(9) 0.0015(6) 0.0033(7) 0.0029(6)
    C14 0.0339(7) 0.0374(7) 0.0346(7) -0.0021(6) 0.0041(5) -0.0008(6)
    C15 0.0397(7) 0.0348(7) 0.0371(8) -0.0029(6) 0.0031(6) 0.0040(6)
    C16 0.0436(8) 0.0344(7) 0.0431(9) -0.0013(6) 0.0060(6) 0.0058(6)
    C17 0.0620(10) 0.0343(7) 0.0540(10) -0.0063(7) 0.0073(8) 0.0020(7)
    C18 0.0591(10) 0.0470(9) 0.0577(11) -0.0202(8) 0.0045(8) 0.0071(8)
    C19 0.0427(8) 0.0565(10) 0.0561(10) -0.0111(7) 0.0089(7) 0.0090(8)
    C20 0.0431(8) 0.0427(8) 0.0469(9) -0.0021(6) 0.0086(7) 0.0025(7)
    C21 0.0463(9) 0.0827(13) 0.0698(13) -0.0097(9) 0.0081(8) 0.0362(10)
    C22 0.0672(11) 0.0458(9) 0.0744(13) 0.0096(8) 0.0209(9) -0.0044(8)
    N1 0.0344(6) 0.0299(6) 0.0419(7) -0.0020(5) -0.0015(5) -0.0003(5)
    O1 0.0330(6) 0.0683(8) 0.1010(11) -0.0040(5) 0.0034(6) 0.0059(7)
    O2 0.0359(5) 0.0468(6) 0.0593(7) -0.0022(4) 0.0104(5) 0.0138(5)
    O3 0.0511(6) 0.0345(5) 0.0773(8) 0.0022(5) 0.0220(6) -0.0021(5)
_geom_special_details
;
All e.s.d.'s (except the e.s.d. in the dihedral angle between two l.s. planes)
are estimated using the full covariance matrix. The cell e.s.d.'s are taken
into account individually in the estimation of e.s.d.'s in distances, angles
and torsion angles; correlations between e.s.d.'s in cell parameters are only
used when they are defined by crystal symmetry. An approximate (isotropic)
treatment of cell e.s.d.'s is used for estimating e.s.d.'s involving l.s.
planes.
;
loop_
    _geom_bond_atom_site_label_1
    _geom_bond_atom_site_label_2
    _geom_bond_site_symmetry_2
    _geom_bond_distance
    _geom_bond_publ_flag
    C1 N1 . 1.4640(16) ?
    C1 C9 . 1.5110(17) ?
    C1 C2 . 1.556(2) ?
    C1 H1 . 0.9800 ?
    C2 C8 . 1.504(2) ?
    C2 C3 . 1.537(2) ?
    C2 H2 . 0.9800 ?
    C3 C4 . 1.520(2) ?
    C3 H3A . 0.9700 ?
    C3 H3B . 0.9700 ?
    C4 C5 . 1.522(2) ?
    C4 H4A . 0.9700 ?
    C4 H4B . 0.9700 ?
    C5 C6 . 1.534(2) ?
    C5 H5A . 0.9700 ?
    C5 H5B . 0.9700 ?
    C6 C8 . 1.504(2) ?
    C6 C7 . 1.552(2) ?
    C6 H6 . 0.9800 ?
    C7 N1 . 1.4636(16) ?
    C7 C15 . 1.5136(17) ?
    C7 H7 . 0.9800 ?
    C8 O1 . 1.2109(17) ?
    C9 C10 . 1.3889(18) ?
    C9 C14 . 1.4044(18) ?
    C10 C11 . 1.388(2) ?
    C10 H10 . 0.9300 ?
    C11 C12 . 1.373(2) ?
    C11 H11 . 0.9300 ?
    C12 C13 . 1.387(2) ?
    C12 H12 . 0.9300 ?
    C13 C14 . 1.3846(19) ?
    C13 H13 . 0.9300 ?
    C14 O2 . 1.3674(16) ?
    C15 C20 . 1.3879(19) ?
    C15 C16 . 1.4021(19) ?
    C16 O3 . 1.3684(17) ?
    C16 C17 . 1.3868(19) ?
    C17 C18 . 1.383(2) ?
    C17 H17 . 0.9300 ?
    C18 C19 . 1.376(2) ?
    C18 H18 . 0.9300 ?
    C19 C20 . 1.386(2) ?
    C19 H19 . 0.9300 ?
    C20 H20 . 0.9300 ?
    C21 O2 . 1.4227(18) ?
    C21 H21A . 0.9600 ?
    C21 H21B . 0.9600 ?
    C21 H21C . 0.9600 ?
    C22 O3 . 1.4216(18) ?
    C22 H22A . 0.9600 ?
    C22 H22B . 0.9600 ?
    C22 H22C . 0.9600 ?
    N1 H1A . 0.907(17) ?
loop_
    _geom_angle_atom_site_label_1
    _geom_angle_atom_site_label_2
    _geom_angle_atom_site_label_3
    _geom_angle_site_symmetry_1
    _geom_angle_site_symmetry_3
    _geom_angle
    _geom_angle_publ_flag
    N1 C1 C9 . . 109.89(10) ?
    N1 C1 C2 . . 109.30(11) ?
    C9 C1 C2 . . 112.12(11) ?
    N1 C1 H1 . . 108.5 ?
    C9 C1 H1 . . 108.5 ?
    C2 C1 H1 . . 108.5 ?
    C8 C2 C3 . . 109.05(13) ?
    C8 C2 C1 . . 106.62(11) ?
    C3 C2 C1 . . 114.94(12) ?
    C8 C2 H2 . . 108.7 ?
    C3 C2 H2 . . 108.7 ?
    C1 C2 H2 . . 108.7 ?
    C4 C3 C2 . . 114.56(13) ?
    C4 C3 H3A . . 108.6 ?
    C2 C3 H3A . . 108.6 ?
    C4 C3 H3B . . 108.6 ?
    C2 C3 H3B . . 108.6 ?
    H3A C3 H3B . . 107.6 ?
    C3 C4 C5 . . 112.60(14) ?
    C3 C4 H4A . . 109.1 ?
    C5 C4 H4A . . 109.1 ?
    C3 C4 H4B . . 109.1 ?
    C5 C4 H4B . . 109.1 ?
    H4A C4 H4B . . 107.8 ?
    C4 C5 C6 . . 114.58(13) ?
    C4 C5 H5A . . 108.6 ?
    C6 C5 H5A . . 108.6 ?
    C4 C5 H5B . . 108.6 ?
    C6 C5 H5B . . 108.6 ?
    H5A C5 H5B . . 107.6 ?
    C8 C6 C5 . . 107.83(13) ?
    C8 C6 C7 . . 106.67(12) ?
    C5 C6 C7 . . 115.74(12) ?
    C8 C6 H6 . . 108.8 ?
    C5 C6 H6 . . 108.8 ?
    C7 C6 H6 . . 108.8 ?
    N1 C7 C15 . . 109.52(11) ?
    N1 C7 C6 . . 110.07(11) ?
    C15 C7 C6 . . 112.93(11) ?
    N1 C7 H7 . . 108.1 ?
    C15 C7 H7 . . 108.1 ?
    C6 C7 H7 . . 108.1 ?
    O1 C8 C6 . . 124.11(14) ?
    O1 C8 C2 . . 124.27(14) ?
    C6 C8 C2 . . 111.62(12) ?
    C10 C9 C14 . . 117.90(12) ?
    C10 C9 C1 . . 122.25(12) ?
    C14 C9 C1 . . 119.85(11) ?
    C11 C10 C9 . . 121.42(13) ?
    C11 C10 H10 . . 119.3 ?
    C9 C10 H10 . . 119.3 ?
    C12 C11 C10 . . 119.60(13) ?
    C12 C11 H11 . . 120.2 ?
    C10 C11 H11 . . 120.2 ?
    C11 C12 C13 . . 120.61(13) ?
    C11 C12 H12 . . 119.7 ?
    C13 C12 H12 . . 119.7 ?
    C14 C13 C12 . . 119.63(13) ?
    C14 C13 H13 . . 120.2 ?
    C12 C13 H13 . . 120.2 ?
    O2 C14 C13 . . 123.71(12) ?
    O2 C14 C9 . . 115.45(12) ?
    C13 C14 C9 . . 120.84(12) ?
    C20 C15 C16 . . 118.20(13) ?
    C20 C15 C7 . . 121.64(12) ?
    C16 C15 C7 . . 120.09(12) ?
    O3 C16 C17 . . 123.81(13) ?
    O3 C16 C15 . . 115.77(12) ?
    C17 C16 C15 . . 120.41(13) ?
    C18 C17 C16 . . 119.98(15) ?
    C18 C17 H17 . . 120.0 ?
    C16 C17 H17 . . 120.0 ?
    C19 C18 C17 . . 120.47(14) ?
    C19 C18 H18 . . 119.8 ?
    C17 C18 H18 . . 119.8 ?
    C18 C19 C20 . . 119.51(14) ?
    C18 C19 H19 . . 120.2 ?
    C20 C19 H19 . . 120.2 ?
    C19 C20 C15 . . 121.41(14) ?
    C19 C20 H20 . . 119.3 ?
    C15 C20 H20 . . 119.3 ?
    O2 C21 H21A . . 109.5 ?
    O2 C21 H21B . . 109.5 ?
    H21A C21 H21B . . 109.5 ?
    O2 C21 H21C . . 109.5 ?
    H21A C21 H21C . . 109.5 ?
    H21B C21 H21C . . 109.5 ?
    O3 C22 H22A . . 109.5 ?
    O3 C22 H22B . . 109.5 ?
    H22A C22 H22B . . 109.5 ?
    O3 C22 H22C . . 109.5 ?
    H22A C22 H22C . . 109.5 ?
    H22B C22 H22C . . 109.5 ?
    C7 N1 C1 . . 113.70(10) ?
    C7 N1 H1A . . 107.5(10) ?
    C1 N1 H1A . . 108.7(10) ?
    C14 O2 C21 . . 117.45(12) ?
    C16 O3 C22 . . 118.24(12) ?
loop_
    _geom_torsion_atom_site_label_1
    _geom_torsion_atom_site_label_2
    _geom_torsion_atom_site_label_3
    _geom_torsion_atom_site_label_4
    _geom_torsion_site_symmetry_1
    _geom_torsion_site_symmetry_2
    _geom_torsion_site_symmetry_3
    _geom_torsion_site_symmetry_4
    _geom_torsion
    _geom_torsion_publ_flag
    N1 C1 C2 C8 . . . . 58.24(14) ?
    C9 C1 C2 C8 . . . . -179.66(11) ?
    N1 C1 C2 C3 . . . . -62.72(15) ?
    C9 C1 C2 C3 . . . . 59.38(15) ?
    C8 C2 C3 C4 . . . . -51.29(18) ?
    C1 C2 C3 C4 . . . . 68.33(18) ?
    C2 C3 C4 C5 . . . . 43.6(2) ?
    C3 C4 C5 C6 . . . . -45.3(2) ?
    C4 C5 C6 C8 . . . . 54.13(17) ?
    C4 C5 C6 C7 . . . . -65.18(18) ?
    C8 C6 C7 N1 . . . . -57.03(14) ?
    C5 C6 C7 N1 . . . . 62.93(15) ?
    C8 C6 C7 C15 . . . . -179.76(11) ?
    C5 C6 C7 C15 . . . . -59.81(16) ?
    C5 C6 C8 O1 . . . . 117.71(18) ?
    C7 C6 C8 O1 . . . . -117.36(17) ?
    C5 C6 C8 C2 . . . . -62.84(16) ?
    C7 C6 C8 C2 . . . . 62.09(16) ?
    C3 C2 C8 O1 . . . . -118.78(18) ?
    C1 C2 C8 O1 . . . . 116.57(17) ?
    C3 C2 C8 C6 . . . . 61.77(16) ?
    C1 C2 C8 C6 . . . . -62.88(16) ?
    N1 C1 C9 C10 . . . . 17.27(18) ?
    C2 C1 C9 C10 . . . . -104.49(15) ?
    N1 C1 C9 C14 . . . . -161.87(12) ?
    C2 C1 C9 C14 . . . . 76.37(16) ?
    C14 C9 C10 C11 . . . . 0.4(2) ?
    C1 C9 C10 C11 . . . . -178.73(14) ?
    C9 C10 C11 C12 . . . . -1.0(2) ?
    C10 C11 C12 C13 . . . . 0.7(2) ?
    C11 C12 C13 C14 . . . . 0.0(2) ?
    C12 C13 C14 O2 . . . . 179.37(14) ?
    C12 C13 C14 C9 . . . . -0.6(2) ?
    C10 C9 C14 O2 . . . . -179.60(12) ?
    C1 C9 C14 O2 . . . . -0.42(19) ?
    C10 C9 C14 C13 . . . . 0.4(2) ?
    C1 C9 C14 C13 . . . . 179.54(13) ?
    N1 C7 C15 C20 . . . . -26.68(19) ?
    C6 C7 C15 C20 . . . . 96.37(16) ?
    N1 C7 C15 C16 . . . . 150.24(13) ?
    C6 C7 C15 C16 . . . . -86.71(16) ?
    C20 C15 C16 O3 . . . . -179.66(13) ?
    C7 C15 C16 O3 . . . . 3.3(2) ?
    C20 C15 C16 C17 . . . . 1.4(2) ?
    C7 C15 C16 C17 . . . . -175.58(13) ?
    O3 C16 C17 C18 . . . . -179.58(15) ?
    C15 C16 C17 C18 . . . . -0.8(2) ?
    C16 C17 C18 C19 . . . . -0.4(3) ?
    C17 C18 C19 C20 . . . . 0.9(3) ?
    C18 C19 C20 C15 . . . . -0.2(2) ?
    C16 C15 C20 C19 . . . . -1.0(2) ?
    C7 C15 C20 C19 . . . . 176.01(14) ?
    C15 C7 N1 C1 . . . . -177.14(11) ?
    C6 C7 N1 C1 . . . . 58.14(15) ?
    C9 C1 N1 C7 . . . . 178.03(11) ?
    C2 C1 N1 C7 . . . . -58.54(15) ?
    C13 C14 O2 C21 . . . . -9.8(2) ?
    C9 C14 O2 C21 . . . . 170.19(14) ?
    C17 C16 O3 C22 . . . . 2.8(2) ?
    C15 C16 O3 C22 . . . . -176.03(14) ?
loop_
    _geom_hbond_atom_site_label_D
    _geom_hbond_atom_site_label_H
    _geom_hbond_atom_site_label_A
    _geom_hbond_site_symmetry_A
    _geom_hbond_distance_DH
    _geom_hbond_distance_HA
    _geom_hbond_distance_DA
    _geom_hbond_angle_DHA
    N1 H1A Cg1 3_675 0.90(4) 2.75(4) 3.58(5) 152.87(3)
