# Supplementary material for: 2,4-Bis(2-methoxy­phenyl)-3-aza­bicyclo­[3.3.1]nonan-9-one
Source: Acta Crystallogr Sect E Struct Rep Online. 2009 May 23;65(Pt 6):o1383. doi: 10.1107/S1600536809018686 (PMC2969524; doi:10.1107/S1600536809018686)
Supplement: Supplementary file 2 [file e-65-o1383-Isup2.hkl]

# 
# h,k,l, Fc-squared, Fo-squared, sigma(Fo-squared) and status flag 
# 
data_I
_shelx_title ' new in P2(1)/n' 
_shelx_refln_list_code          4 
_shelx_F_calc_maximum      219.61 
_exptl_crystal_F_000       752.00 
_reflns_d_resolution_high  0.7496 
 
loop_ 
 _symmetry_equiv_pos_as_xyz 
 'x, y, z' 
 '-x+1/2, y+1/2, -z+1/2' 
 '-x, -y, -z' 
 'x-1/2, -y-1/2, z-1/2' 
 
_cell_length_a     7.8616 
_cell_length_b    20.8443 
_cell_length_c    11.4984 
_cell_angle_alpha  90.000 
_cell_angle_beta   95.867 
_cell_angle_gamma  90.000 
 
_shelx_F_squared_multiplier     1.000 
 
loop_ 
 _refln_index_h 
 _refln_index_k 
 _refln_index_l 
 _refln_F_squared_calc 
 _refln_F_squared_meas 
 _refln_F_squared_sigma 
 _refln_observed_status 
   2   0   0     2476.81     2406.35     23.24 o 
   4   0   0     7179.23     7742.04     70.81 o 
   6   0   0       37.61       41.90      2.31 o 
   8   0   0      186.39      176.14      6.52 o 
  10   0   0       62.94       68.77      7.67 o 
   1   1   0      564.44      492.39      3.63 o 
   2   1   0        1.02        1.53      0.35 o 
   3   1   0       11.72       17.82      0.93 o 
   4   1   0     1524.43     1672.58     11.88 o 
   5   1   0        1.76        3.51      0.79 o 
   6   1   0       74.25       65.62      2.35 o 
   7   1   0       67.22       63.19      2.15 o 
   8   1   0       45.07       32.51      2.43 o 
   9   1   0        9.89        9.86      3.05 o 
  10   1   0        5.67        4.91      3.67 o 
   1   2   0     2241.08     2083.04     15.09 o 
   2   2   0     2800.79     2678.78     17.75 o 
   3   2   0     1394.79     1442.49     10.12 o 
   4   2   0      109.46      109.37      1.73 o 
   5   2   0       19.91       20.70      1.15 o 
   6   2   0        1.41        1.52      0.94 o 
   7   2   0       24.60       22.25      1.51 o 
   8   2   0        2.35        1.41      1.85 o 
   9   2   0       19.74       17.85      3.31 o 
  10   2   0        5.81        0.24      3.08 o 
   1   3   0      483.21      463.73      4.59 o 
   2   3   0     6540.77     6576.59     42.85 o 
   3   3   0      333.02      306.18      3.04 o 
   4   3   0       73.65       66.64      1.46 o 
   5   3   0       45.14       37.42      1.39 o 
   6   3   0      278.10      277.65      4.01 o 
   7   3   0      165.59      153.93      3.48 o 
   8   3   0       27.13       23.65      2.87 o 
   9   3   0       14.92       15.58      3.15 o 
  10   3   0        2.47        2.47      2.99 o 
   0   4   0       23.69       22.09      1.11 o 
   1   4   0      838.52      704.06      6.03 o 
   2   4   0        1.41        0.58      0.31 o 
   3   4   0      374.54      349.14      3.17 o 
   4   4   0        3.84        4.62      0.87 o 
   5   4   0      626.33      627.92      6.41 o 
   6   4   0      140.35      143.77      3.08 o 
   7   4   0      168.70      166.14      4.12 o 
   8   4   0        3.60       -0.16      1.83 o 
   9   4   0        0.72       -2.54      5.30 o 
  10   4   0        2.35        7.18      3.22 o 
   1   5   0      364.66      384.81      4.03 o 
   2   5   0      126.24      142.44      1.88 o 
   3   5   0       81.61       87.96      1.30 o 
   4   5   0       11.06        9.82      0.75 o 
   5   5   0      101.30      105.96      2.21 o 
   6   5   0      466.70      467.02      6.00 o 
   7   5   0       18.83       18.91      2.51 o 
   8   5   0        0.05        1.19      1.85 o 
   9   5   0       23.94       18.05      3.28 o 
  10   5   0       14.21       22.76      8.23 o 
   0   6   0       49.53       86.15      6.88 o 
   1   6   0      612.68      595.12      6.53 o 
   2   6   0     1354.53     1390.80     12.47 o 
   3   6   0        3.93        5.13      0.87 o 
   4   6   0      861.34      954.18      8.58 o 
   5   6   0        0.12       -0.87      0.87 o 
   6   6   0      613.50      607.38      7.18 o 
   7   6   0      617.22      609.65      8.65 o 
   8   6   0       24.56       23.67      2.61 o 
   9   6   0        6.79        4.73      2.70 o 
  10   6   0        5.06        6.42      3.21 o 
   1   7   0       64.47       81.75      1.84 o 
   2   7   0     3091.13     3100.28     24.07 o 
   3   7   0     1574.17     1749.51     15.86 o 
   4   7   0      163.44      147.92      2.63 o 
   5   7   0       23.79       29.02      2.19 o 
   6   7   0      921.36      880.92     10.76 o 
   7   7   0      115.21      121.15      4.35 o 
   8   7   0        4.98        4.68      2.01 o 
   9   7   0        9.95       10.56      2.51 o 
  10   7   0       38.74       26.80      6.69 o 
   0   8   0       17.57       21.41      3.24 o 
   1   8   0       18.29       13.06      0.87 o 
   2   8   0     7323.73     7673.92     57.68 o 
   3   8   0      130.76      149.56      2.30 o 
   4   8   0      210.43      195.31      3.00 o 
   5   8   0       11.62       12.16      1.28 o 
   6   8   0        4.76        6.72      1.50 o 
   7   8   0       37.25       35.28      2.66 o 
   8   8   0       29.46       36.09      2.89 o 
   9   8   0        0.22        0.30      2.06 o 
   1   9   0     1328.22     1505.55     18.32 o 
   2   9   0      645.02      778.54      7.14 o 
   3   9   0      596.30      615.08      6.50 o 
   4   9   0      169.67      172.99      2.85 o 
   5   9   0        5.03        2.55      1.06 o 
   6   9   0      489.04      499.86     14.36 o 
   7   9   0        1.41        1.39      1.73 o 
   8   9   0       46.07       46.22      3.33 o 
   9   9   0        8.71        9.16      2.40 o 
   0  10   0       49.41       36.87      3.62 o 
   1  10   0       86.59       84.05      2.04 o 
   2  10   0      763.06      801.55      8.04 o 
   3  10   0       12.48       15.11      1.16 o 
   4  10   0      289.82      272.30      3.82 o 
   5  10   0      278.62      274.56      4.62 o 
   6  10   0       40.74       38.80      3.92 o 
   7  10   0       30.30       31.26      2.56 o 
   8  10   0       49.67       57.21      4.44 o 
   9  10   0        0.78        2.42      4.70 o 
   1  11   0       12.12        9.00      1.02 o 
   2  11   0      264.13      267.24      3.68 o 
   3  11   0       76.03       71.38      2.19 o 
   4  11   0       32.77       31.45      1.99 o 
   5  11   0       14.76       15.68      1.43 o 
   6  11   0       73.82       76.55      3.53 o 
   7  11   0       24.46       31.12      2.59 o 
   8  11   0       12.38       17.17      2.35 o 
   9  11   0        1.49        1.79      3.35 o 
   0  12   0       32.65       32.84      3.26 o 
   1  12   0      138.37      129.62      4.86 o 
   2  12   0      662.39      773.55      8.11 o 
   3  12   0       13.17       13.80      1.26 o 
   4  12   0        6.66        8.80      1.16 o 
   5  12   0       24.02       26.27      1.66 o 
   6  12   0      322.48      313.45      6.64 o 
   7  12   0       88.86       98.55      3.89 o 
   8  12   0        4.90        3.27      1.89 o 
   9  12   0        0.05        6.50      3.65 o 
   1  13   0        1.56       -0.35      1.12 o 
   2  13   0      143.86      153.26      3.26 o 
   3  13   0       84.20       82.63      3.74 o 
   4  13   0        6.52        5.77      1.13 o 
   5  13   0       15.48       15.64      3.12 o 
   6  13   0      369.29      358.66      7.97 o 
   7  13   0        3.53        3.24      1.74 o 
   8  13   0        5.55       11.04      3.65 o 
   9  13   0        4.35        4.95      4.20 o 
   0  14   0      447.19      357.34     11.19 o 
   1  14   0       80.80       74.38      2.91 o 
   2  14   0       42.22       54.44      2.13 o 
   3  14   0       24.45       25.66      1.63 o 
   4  14   0       80.95       69.63      2.46 o 
   5  14   0        1.84       -0.24      1.12 o 
   6  14   0       86.44       93.65      4.82 o 
   7  14   0       29.67       39.34      2.61 o 
   8  14   0       20.35       20.79      4.27 o 
   9  14   0       49.49       71.81      7.14 o 
   1  15   0      103.25      100.30      3.44 o 
   2  15   0      262.34      241.81      4.49 o 
   3  15   0       14.72       13.08      1.34 o 
   4  15   0        0.44        1.87      1.19 o 
   5  15   0       14.26        7.01      1.86 o 
   6  15   0       33.35       29.32      2.90 o 
   7  15   0        2.83        1.96      2.82 o 
   8  15   0        0.13       -0.09      3.34 o 
   0  16   0     1212.92     1189.52     38.20 o 
   1  16   0      112.45      120.54      6.15 o 
   2  16   0      113.60      119.46      3.28 o 
   3  16   0        3.30        5.08      1.34 o 
   4  16   0        5.37        7.09      1.68 o 
   5  16   0      134.23      118.98      4.09 o 
   6  16   0        1.83        1.30      1.53 o 
   7  16   0       11.63       11.66      3.60 o 
   8  16   0      141.86      186.81     10.63 o 
   1  17   0      116.20      110.49      4.08 o 
   2  17   0       12.67        7.77      1.42 o 
   3  17   0       32.54       42.32      2.08 o 
   4  17   0       63.30       45.06      2.81 o 
   5  17   0        0.11        1.50      1.62 o 
   6  17   0        0.36       -1.56      1.90 o 
   7  17   0       19.83       18.27      4.14 o 
   8  17   0       11.63       15.58      4.35 o 
   0  18   0        6.10        9.98      2.58 o 
   1  18   0      498.78      463.06      7.30 o 
   2  18   0       45.29       48.51      2.35 o 
   3  18   0        4.77        3.31      2.44 o 
   4  18   0        2.59        0.66      1.62 o 
   5  18   0       55.92       48.73      3.07 o 
   6  18   0       12.28       18.79      2.19 o 
   7  18   0       21.05       33.36      5.92 o 
   1  19   0      267.13      270.06      5.43 o 
   2  19   0        0.21        1.53      1.52 o 
   3  19   0       89.61       87.50      2.97 o 
   4  19   0       10.76       14.49      2.18 o 
   5  19   0        0.01        0.68      3.09 o 
   6  19   0        0.20        0.63      3.18 o 
   7  19   0       19.53       20.37      4.59 o 
   0  20   0     1335.74     1248.72     22.15 o 
   1  20   0        9.04       15.98      1.88 o 
   2  20   0       12.85        9.49      1.48 o 
   3  20   0        6.74        3.64      1.44 o 
   4  20   0      142.71      135.70      4.80 o 
   5  20   0       26.69       23.85      2.55 o 
   6  20   0        1.96        5.62      4.14 o 
   7  20   0       15.08       16.77      5.25 o 
   1  21   0       96.29       92.66      4.90 o 
   2  21   0        4.57        4.10      1.56 o 
   3  21   0       15.64       16.86      2.40 o 
   4  21   0       58.89       49.97      3.31 o 
   5  21   0        1.42        2.96      2.67 o 
   6  21   0        3.90        2.31      3.80 o 
   0  22   0       13.56       23.25      3.20 o 
   1  22   0       61.61       68.96      3.10 o 
   2  22   0        1.17        2.13      1.55 o 
   3  22   0       26.21       22.06      2.64 o 
   4  22   0        5.59        4.00      2.12 o 
   5  22   0        0.08       -1.80      1.80 o 
   6  22   0        4.63        7.72      3.91 o 
   1  23   0        0.64        2.34      1.61 o 
   2  23   0       38.70       37.84      2.57 o 
   3  23   0        0.00        4.71      2.15 o 
   4  23   0       24.26       22.60      2.85 o 
   5  23   0        0.08        3.39      3.44 o 
   0  24   0        7.47       10.16      4.29 o 
   1  24   0        3.66        7.04      3.18 o 
   2  24   0       13.83       10.50      2.92 o 
   3  24   0        1.41        2.16      2.26 o 
   4  24   0        0.02        0.89      2.17 o 
   5  24   0       29.93       29.85      4.71 o 
   1  25   0        3.49        3.27      2.29 o 
   2  25   0        9.97       16.47      2.86 o 
   3  25   0       20.14       20.70      3.02 o 
   4  25   0        8.10       15.66      2.87 o 
   0  26   0       32.95       30.70      5.96 o 
   1  26   0        8.99       10.03      3.54 o 
   2  26   0       29.06       30.43      4.05 o 
   3  26   0       53.31       77.22      6.79 o 
   1  27   0       84.12       97.23      6.17 o 
   2  27   0        1.95       -0.10      3.19 o 
  -9   0   1      184.82      213.70     11.15 o 
  -7   0   1       77.77       81.70      3.78 o 
  -5   0   1      310.18      401.63      7.80 o 
  -3   0   1      420.99      412.02      5.14 o 
  -1   0   1    41671.04    33335.36    520.51 o 
   1   0   1     9133.17     8168.94    111.16 o 
   3   0   1      102.40       85.95      1.83 o 
   5   0   1       54.95       59.79      3.72 o 
   7   0   1        1.26        3.61      1.55 o 
   9   0   1       29.46       28.00      5.06 o 
 -10   1   1        8.18       10.23      3.59 o 
  -9   1   1        1.72        1.58      2.65 o 
  -8   1   1       96.95       89.05      3.54 o 
  -7   1   1       23.76       24.34      1.98 o 
  -6   1   1      110.87       81.97      2.26 o 
  -5   1   1       70.42       91.12      3.01 o 
  -4   1   1      387.61      465.46      4.78 o 
  -3   1   1       38.18       36.14      1.04 o 
  -2   1   1       58.61       67.44      1.09 o 
  -1   1   1      335.89      293.96      2.12 o 
   0   1   1     1497.44     1412.24     69.16 o 
   1   1   1      367.90      354.30      4.50 o 
   2   1   1       48.96       50.30      0.88 o 
   3   1   1        0.09        0.07      0.38 o 
   4   1   1      230.00      249.98      2.69 o 
   5   1   1        5.02        5.08      0.82 o 
   6   1   1      343.82      359.14      4.56 o 
   7   1   1       72.24       73.74      2.29 o 
   8   1   1       41.56       44.64      5.64 o 
   9   1   1        1.15        0.38      2.45 o 
  10   1   1       23.20       29.39      4.03 o 
 -10   2   1       22.12       24.38      4.15 o 
  -9   2   1      129.46      134.92      6.45 o 
  -8   2   1      367.64      340.54      6.56 o 
  -7   2   1       10.89       10.29      1.44 o 
  -6   2   1       17.86       17.86      1.35 o 
  -5   2   1        4.14        2.75      0.81 o 
  -4   2   1      540.21      617.94      5.29 o 
  -3   2   1      579.68      579.47      4.75 o 
  -2   2   1     4120.70     4016.22     26.26 o 
  -1   2   1     4330.07     3828.73     25.39 o 
   0   2   1      710.34      711.02      6.49 o 
   1   2   1       55.42       57.99      2.44 o 
   2   2   1     1310.05     1314.60      9.70 o 
   3   2   1       15.53       15.90      0.66 o 
   4   2   1       31.08       35.57      1.10 o 
   5   2   1      391.90      434.85      4.82 o 
   6   2   1       10.08       13.23      1.39 o 
   7   2   1        1.16       -1.10      1.10 o 
   8   2   1      226.31      225.79      6.03 o 
   9   2   1       23.31       22.47      3.33 o 
  10   2   1        3.98        3.55      2.97 o 
 -10   3   1       68.63       85.29     10.81 o 
  -9   3   1       14.02       14.86      3.28 o 
  -8   3   1      114.68       97.33      4.30 o 
  -7   3   1       89.39       83.55      2.95 o 
  -6   3   1      428.55      420.96      7.08 o 
  -5   3   1       56.60       49.57      1.87 o 
  -4   3   1        0.45        0.78      0.59 o 
  -3   3   1      326.94      389.73      3.54 o 
  -2   3   1      842.15      780.27      5.52 o 
  -1   3   1      310.13      290.76      3.12 o 
   0   3   1     3140.72     2836.67     21.83 o 
   1   3   1    19790.84    18603.95    251.55 o 
   2   3   1       35.61       30.11      0.70 o 
   3   3   1       21.28       23.10      1.12 o 
   4   3   1      339.19      303.31      3.18 o 
   5   3   1      364.72      415.82      4.29 o 
   6   3   1        3.13        4.25      1.12 o 
   7   3   1       35.47       35.39      2.55 o 
   8   3   1        7.68        5.24      2.02 o 
   9   3   1        3.01        1.06      2.58 o 
  10   3   1        6.45        7.81      3.37 o 
 -10   4   1        1.21        1.56      3.03 o 
  -9   4   1        0.29       -0.58      2.22 o 
  -8   4   1        3.08        5.14      2.78 o 
  -7   4   1       17.56       14.48      1.79 o 
  -6   4   1      482.46      486.76      6.37 o 
  -5   4   1        0.98        2.25      0.83 o 
  -4   4   1      224.78      217.17      2.79 o 
  -3   4   1       97.92       94.85      1.33 o 
  -2   4   1     2203.66     2139.39     15.51 o 
  -1   4   1       22.07       21.07      0.90 o 
   0   4   1     1413.99     1365.82     10.75 o 
   1   4   1      682.10      652.59      5.64 o 
   2   4   1        4.11        2.05      0.27 o 
   3   4   1      399.03      405.96      3.96 o 
   4   4   1      170.70      152.41      2.04 o 
   5   4   1       37.43       50.39      1.54 o 
   6   4   1        3.04        0.77      0.91 o 
   7   4   1       80.87       72.40      2.82 o 
   8   4   1       74.61       64.92      3.52 o 
   9   4   1       24.44       21.75      3.97 o 
  10   4   1        2.03        0.98      2.86 o 
 -10   5   1        1.20        7.22      3.19 o 
  -9   5   1        0.74       -1.06      2.84 o 
  -8   5   1        0.34       -0.09      1.86 o 
  -7   5   1       21.25       17.97      1.92 o 
  -6   5   1        0.00        0.27      1.09 o 
  -5   5   1      101.55      111.61      2.56 o 
  -4   5   1       10.16       12.63      0.65 o 
  -3   5   1      653.25      645.85      5.70 o 
  -2   5   1       74.88       63.48      1.28 o 
  -1   5   1     3519.16     3355.70     25.53 o 
   0   5   1     2890.39     2944.26     24.57 o 
   1   5   1       41.51       36.39      0.97 o 
   2   5   1       45.25       48.64      1.51 o 
   3   5   1       40.34       50.04      1.61 o 
   4   5   1      290.39      336.69      3.37 o 
   5   5   1       87.83       86.68      1.96 o 
   6   5   1      258.00      248.74      4.30 o 
   7   5   1        0.79       -1.28      1.28 o 
   8   5   1       95.52       88.97      3.90 o 
   9   5   1        2.77        2.70      2.49 o 
  10   5   1       15.79       18.98      4.76 o 
 -10   6   1        0.01       -2.80      2.99 o 
  -9   6   1        0.78        1.32      2.15 o 
  -8   6   1        1.47        2.77      1.98 o 
  -7   6   1       94.72      107.15      3.40 o 
  -6   6   1      329.16      322.62      4.93 o 
  -5   6   1       22.13       30.43      2.79 o 
  -4   6   1     1006.71     1001.49      9.10 o 
  -3   6   1      134.89      130.97      2.03 o 
  -2   6   1      770.27      792.43      7.12 o 
  -1   6   1      263.49      353.23      3.65 o 
   0   6   1        0.12        0.06      0.46 o 
   1   6   1       47.80       44.98      1.10 o 
   2   6   1     1425.31     1520.28     12.35 o 
   3   6   1      169.53      181.49      2.76 o 
   4   6   1      103.18       97.43      3.72 o 
   5   6   1        4.36        5.10      0.78 o 
   6   6   1     1283.00     1251.80     12.26 o 
   7   6   1       83.95       80.71      6.46 o 
   8   6   1       78.21       75.36      3.68 o 
   9   6   1        2.72        3.65      3.75 o 
  10   6   1       12.35       26.63      6.47 o 
 -10   7   1        0.54        5.24      8.06 o 
  -9   7   1        0.62        0.56      2.19 o 
  -8   7   1        0.83        1.16      2.18 o 
  -7   7   1       79.86       80.61      3.82 o 
  -6   7   1      147.78      145.18      3.77 o 
  -5   7   1       62.12       61.48      2.81 o 
  -4   7   1       13.35       27.58      1.32 o 
  -3   7   1       60.44       79.47      1.67 o 
  -2   7   1      471.28      511.79      6.20 o 
  -1   7   1      287.20      281.07      3.51 o 
   0   7   1      847.44      814.67      7.72 o 
   1   7   1      484.22      526.88      8.18 o 
   2   7   1     5119.07     5597.01     50.58 o 
   3   7   1      259.73      264.06      2.97 o 
   4   7   1       23.72       23.58      0.93 o 
   5   7   1       13.15       13.69      0.95 o 
   6   7   1      825.60      793.46     16.60 o 
   7   7   1      107.89      108.79      5.93 o 
   8   7   1        4.00        2.37      1.84 o 
   9   7   1        1.88        1.11      6.15 o 
  10   7   1        2.86        5.23      5.62 o 
 -10   8   1        7.81       11.39      5.27 o 
  -9   8   1       13.11       11.21      2.57 o 
  -8   8   1       14.61       16.70      2.53 o 
  -7   8   1       26.12       24.40      2.62 o 
  -6   8   1      305.23      309.63      5.62 o 
  -5   8   1      304.92      284.57      4.92 o 
  -4   8   1        1.85        3.23      0.88 o 
  -3   8   1     1122.74     1248.40     10.07 o 
  -2   8   1        9.42        9.03      1.12 o 
  -1   8   1     1956.01     2024.11     17.72 o 
   0   8   1        4.14        0.64      0.62 o 
   1   8   1     2842.27     2996.78     26.57 o 
   2   8   1      424.56      464.66      4.61 o 
   3   8   1      569.30      673.51      8.96 o 
   4   8   1      361.04      348.25      5.31 o 
   5   8   1       21.25       22.61      1.07 o 
   6   8   1       22.37       25.37      1.50 o 
   7   8   1       46.45       52.59      3.14 o 
   8   8   1       43.11       42.37      2.88 o 
   9   8   1        1.35        1.84      4.42 o 
  -9   9   1        3.20        6.23      2.39 o 
  -8   9   1       50.12       50.88      7.10 o 
  -7   9   1       88.99       86.80      5.64 o 
  -6   9   1     1693.15     1646.97     19.88 o 
  -5   9   1      592.20      571.85      8.31 o 
  -4   9   1      387.28      378.17      5.60 o 
  -3   9   1      270.83      273.73      3.85 o 
  -2   9   1     4856.10     5391.54     44.92 o 
  -1   9   1     3751.94     4053.71     34.04 o 
   0   9   1       31.33       27.84      1.43 o 
   1   9   1     1181.22     1303.66     18.24 o 
   2   9   1     1199.30     1266.18     10.72 o 
   3   9   1      177.67      188.44      3.01 o 
   4   9   1      311.30      324.96      3.87 o 
   5   9   1      296.57      296.85      4.40 o 
   6   9   1      103.19      100.34      2.64 o 
   7   9   1       68.78       68.26      3.14 o 
   8   9   1        7.68        6.38      1.87 o 
   9   9   1        4.68       -3.13      4.12 o 
  -9  10   1       27.32       30.57      3.20 o 
  -8  10   1        9.46        7.35      3.20 o 
  -7  10   1       72.62       63.25      3.41 o 
  -6  10   1       97.86       85.59      3.17 o 
  -5  10   1       95.58       88.05      2.88 o 
  -4  10   1       81.15       79.96      2.52 o 
  -3  10   1      245.35      256.55      4.28 o 
  -2  10   1      578.26      644.13      8.92 o 
  -1  10   1      409.08      404.90      4.94 o 
   0  10   1       15.54       14.45      0.96 o 
   1  10   1      902.24      973.26     15.19 o 
   2  10   1     1365.02     1492.43     13.59 o 
   3  10   1      569.84      596.07      7.10 o 
   4  10   1       95.02       93.07      1.81 o 
   5  10   1      391.99      389.45      4.63 o 
   6  10   1        0.08        0.15      1.05 o 
   7  10   1      234.66      221.10      5.22 o 
   8  10   1        0.16       -0.62      1.58 o 
   9  10   1        6.16        5.85      3.56 o 
  -9  11   1        0.02       -1.00      2.29 o 
  -8  11   1        8.07       11.21      2.33 o 
  -7  11   1        0.03       -1.07      2.51 o 
  -6  11   1      208.82      203.27      5.52 o 
  -5  11   1      409.20      410.90      6.90 o 
  -4  11   1       29.88       31.31      1.75 o 
  -3  11   1       58.10       74.53      1.85 o 
  -2  11   1      293.13      307.08      4.80 o 
  -1  11   1      789.78      889.68     12.42 o 
   0  11   1        2.87        1.54      0.73 o 
   1  11   1       16.91       19.51      1.19 o 
   2  11   1      117.89      133.38      2.41 o 
   3  11   1      150.29      184.12      3.23 o 
   4  11   1       73.87       69.64      2.13 o 
   5  11   1      378.10      356.03      6.21 o 
   6  11   1      231.73      238.76      4.02 o 
   7  11   1       26.26       28.55      2.09 o 
   8  11   1       30.31       36.43      4.42 o 
   9  11   1        0.23        6.63      3.58 o 
  -9  12   1        4.38        7.98      4.00 o 
  -8  12   1        3.65        2.50      2.20 o 
  -7  12   1        0.05        1.72      2.35 o 
  -6  12   1      179.63      185.33      5.29 o 
  -5  12   1       80.17       87.17      2.93 o 
  -4  12   1      333.30      304.75      8.49 o 
  -3  12   1       22.57       17.53      1.12 o 
  -2  12   1       40.48       38.70      2.13 o 
  -1  12   1        2.46        2.32      1.14 o 
   0  12   1     1054.78      948.60     12.33 o 
   1  12   1      267.90      281.80      4.32 o 
   2  12   1      183.42      186.65      3.01 o 
   3  12   1       20.93       22.13      1.27 o 
   4  12   1       63.17       54.45      1.97 o 
   5  12   1      312.28      296.71      4.82 o 
   6  12   1       13.80       14.27      1.28 o 
   7  12   1       34.89       40.26      4.39 o 
   8  12   1        7.02        9.77      3.46 o 
   9  12   1       11.83       13.51      4.24 o 
  -9  13   1       40.73       47.40      5.70 o 
  -8  13   1        0.04        2.76      2.10 o 
  -7  13   1        0.16       -0.48      2.33 o 
  -6  13   1       77.55       84.71      3.82 o 
  -5  13   1        0.85        0.58      1.30 o 
  -4  13   1        4.31        3.26      1.26 o 
  -3  13   1       39.72       43.18      1.72 o 
  -2  13   1        5.24        5.51      1.33 o 
  -1  13   1       54.99       56.20      3.37 o 
   0  13   1      667.46      627.93      9.16 o 
   1  13   1      199.92      185.36      4.85 o 
   2  13   1      169.71      164.12      3.35 o 
   3  13   1       10.61        8.94      0.94 o 
   4  13   1      120.02      112.41      3.17 o 
   5  13   1      101.22      104.76      2.57 o 
   6  13   1      150.21      135.88      8.68 o 
   7  13   1        1.58        0.29      2.45 o 
   8  13   1        4.01        5.18      3.35 o 
   9  13   1       10.18        9.40      4.17 o 
  -9  14   1        9.54        8.83      4.18 o 
  -8  14   1        0.55        2.96      2.06 o 
  -7  14   1       33.33       43.74      5.47 o 
  -6  14   1       26.77       31.33      2.65 o 
  -5  14   1      175.87      158.91      8.13 o 
  -4  14   1       18.91       16.77      1.62 o 
  -3  14   1       45.72       56.68      2.69 o 
  -2  14   1        9.61        9.45      1.54 o 
  -1  14   1        4.32        4.83      1.35 o 
   0  14   1      213.87      208.70      4.60 o 
   1  14   1      230.82      219.07      4.63 o 
   2  14   1      112.12      100.31      2.75 o 
   3  14   1       14.94       11.47      1.23 o 
   4  14   1       91.86       77.35      3.04 o 
   5  14   1      179.72      172.61      4.21 o 
   6  14   1      166.88      177.78      7.52 o 
   7  14   1        5.04        8.88      3.24 o 
   8  14   1       51.06       64.83     13.91 o 
  -8  15   1       13.39       23.64      8.45 o 
  -7  15   1        0.14        0.94      1.92 o 
  -6  15   1        6.56        5.83      1.90 o 
  -5  15   1       68.99       62.86      3.35 o 
  -4  15   1       86.19       82.71      4.87 o 
  -3  15   1        7.87        8.52      1.20 o 
  -2  15   1       61.24       54.57      2.77 o 
  -1  15   1        2.62        4.65      1.46 o 
   0  15   1      670.12      617.39      9.48 o 
   1  15   1      316.51      307.41      5.07 o 
   2  15   1      171.47      151.95      3.02 o 
   3  15   1      180.79      172.24      3.58 o 
   4  15   1       45.21       28.22      2.00 o 
   5  15   1      178.77      168.38      4.15 o 
   6  15   1        5.80        3.77      2.68 o 
   7  15   1        0.40        1.09      2.88 o 
   8  15   1       24.17       27.46      6.47 o 
  -8  16   1        0.23        6.07      6.20 o 
  -7  16   1        3.79        2.02      1.98 o 
  -6  16   1       43.88       32.63      2.74 o 
  -5  16   1        5.17        4.41      1.75 o 
  -4  16   1        9.15        5.01      1.70 o 
  -3  16   1       22.33       20.43      1.58 o 
  -2  16   1      200.56      181.44      4.88 o 
  -1  16   1      632.69      592.10      9.57 o 
   0  16   1      256.43      255.55      5.60 o 
   1  16   1     1084.26     1031.12     10.91 o 
   2  16   1        0.10       -0.50      0.93 o 
   3  16   1       10.16        7.52      1.06 o 
   4  16   1       39.16       41.21      2.48 o 
   5  16   1       49.16       35.59      2.56 o 
   6  16   1       44.78       52.48      5.68 o 
   7  16   1       25.55       37.13      4.84 o 
   8  16   1        0.04       -0.55      3.33 o 
  -8  17   1       33.86       31.86      5.38 o 
  -7  17   1        1.95        1.98      1.98 o 
  -6  17   1       16.09       20.87      3.89 o 
  -5  17   1       30.79       24.02      2.69 o 
  -4  17   1       10.52        4.78      1.80 o 
  -3  17   1       55.21       44.42      2.62 o 
  -2  17   1        6.16        6.29      2.38 o 
  -1  17   1      140.64      146.85      4.51 o 
   0  17   1      150.68      139.98      4.43 o 
   1  17   1     2478.42     2359.53     21.85 o 
   2  17   1       21.69       21.62      1.52 o 
   3  17   1       13.57        6.50      1.11 o 
   4  17   1       44.54       33.64      2.33 o 
   5  17   1       46.75       47.54      2.57 o 
   6  17   1        1.05        2.34      2.88 o 
   7  17   1        2.97       -0.29      3.10 o 
   8  17   1       30.11       31.04      6.60 o 
  -7  18   1       27.75       18.09      4.54 o 
  -6  18   1        5.53        5.17      2.11 o 
  -5  18   1        0.02        1.51      1.72 o 
  -4  18   1      121.57      107.24      4.26 o 
  -3  18   1        1.08       -1.11      1.11 o 
  -2  18   1        3.62        2.48      1.62 o 
  -1  18   1        8.97        9.53      1.95 o 
   0  18   1     2484.02     2404.56     28.94 o 
   1  18   1        1.51        6.87      1.57 o 
   2  18   1        0.80       -0.33      1.07 o 
   3  18   1        7.14        8.00      1.42 o 
   4  18   1      102.58       80.69      3.44 o 
   5  18   1       21.19       18.04      2.37 o 
   6  18   1        4.66        7.79      3.41 o 
   7  18   1       24.07       29.95      4.87 o 
  -7  19   1        0.07        0.25      3.51 o 
  -6  19   1        2.80       -0.63      1.87 o 
  -5  19   1       27.33       26.49      2.80 o 
  -4  19   1        7.32        7.31      2.17 o 
  -3  19   1        0.69       -0.30      1.22 o 
  -2  19   1       17.80       16.88      2.75 o 
  -1  19   1       51.01       49.35      3.06 o 
   0  19   1       12.31       22.55      4.46 o 
   1  19   1        6.60        5.92      1.40 o 
   2  19   1       14.87       12.14      1.43 o 
   3  19   1      115.73      109.73      3.32 o 
   4  19   1       52.91       46.99      2.81 o 
   5  19   1        4.30        7.56      3.56 o 
   6  19   1        0.31        0.54      3.03 o 
   7  19   1        1.29        1.70      3.66 o 
  -7  20   1       17.33       27.95      5.07 o 
  -6  20   1        1.73       -1.92      1.92 o 
  -5  20   1        7.09        4.89      2.13 o 
  -4  20   1        0.46        0.16      2.44 o 
  -3  20   1       31.58       25.60      1.95 o 
  -2  20   1        1.74        0.78      1.87 o 
  -1  20   1       80.16       70.59      3.54 o 
   0  20   1        6.61        5.29      2.20 o 
   1  20   1        5.68        7.11      1.45 o 
   2  20   1        4.88        5.68      1.56 o 
   3  20   1        0.31       -0.04      1.29 o 
   4  20   1        2.74        1.49      1.68 o 
   5  20   1        0.09       -0.66      2.57 o 
   6  20   1       22.68       25.34      4.67 o 
   7  20   1       64.26       80.60      6.76 o 
  -6  21   1       12.90        9.10      6.43 o 
  -5  21   1        0.52       -1.90      1.90 o 
  -4  21   1       24.77       16.45      3.21 o 
  -3  21   1        6.68        2.18      2.14 o 
  -2  21   1       22.39       21.66      2.53 o 
  -1  21   1        0.07        2.00      1.84 o 
   0  21   1       61.60       48.48      2.89 o 
   1  21   1       14.15       13.04      1.65 o 
   2  21   1        9.92        4.88      1.61 o 
   3  21   1       22.00       18.69      2.45 o 
   4  21   1       16.00       17.43      2.34 o 
   5  21   1        2.44        0.64      2.80 o 
   6  21   1        0.66        1.37      3.36 o 
  -6  22   1        0.00        1.76      3.62 o 
  -5  22   1        0.50       -1.31      3.30 o 
  -4  22   1        0.23        0.34      2.05 o 
  -3  22   1       24.10       17.41      2.56 o 
  -2  22   1       13.28       19.38      2.11 o 
  -1  22   1       20.95       25.45      2.30 o 
   0  22   1        7.92        8.01      1.77 o 
   1  22   1       53.95       58.19      3.74 o 
   2  22   1        1.68        1.96      1.56 o 
   3  22   1        1.24       -1.89      1.89 o 
   4  22   1        0.78       -0.38      2.10 o 
   5  22   1       10.21        6.34      6.26 o 
   6  22   1        0.73        2.25      3.49 o 
  -5  23   1        0.34       -0.76      2.28 o 
  -4  23   1       13.40       12.32      2.96 o 
  -3  23   1        2.10        2.39      2.26 o 
  -2  23   1        0.02        1.89      2.55 o 
  -1  23   1        1.60        1.38      2.05 o 
   0  23   1        4.39        4.01      2.09 o 
   1  23   1        4.20        4.16      1.70 o 
   2  23   1        2.68        2.37      1.65 o 
   3  23   1        4.54        4.76      2.17 o 
   4  23   1        1.20       -0.84      2.00 o 
   5  23   1       13.89       12.73      4.10 o 
  -5  24   1        0.37       -1.59      3.40 o 
  -4  24   1       42.79       42.72      3.63 o 
  -3  24   1        5.54        7.47      3.87 o 
  -2  24   1       74.93      112.77      4.98 o 
  -1  24   1       11.97       14.87      2.67 o 
   0  24   1        0.16        2.62      1.81 o 
   1  24   1       22.74       27.64      2.81 o 
   2  24   1       10.02       11.87      2.57 o 
   3  24   1        4.25        8.65      2.44 o 
   4  24   1       66.23       73.75      6.05 o 
   5  24   1        0.83       -2.51      3.45 o 
  -4  25   1       16.58       20.62      3.21 o 
  -3  25   1       50.89       64.32      4.70 o 
  -2  25   1       17.91       20.00      3.08 o 
  -1  25   1       72.26       88.85      5.58 o 
   0  25   1        6.35        2.86      2.25 o 
   1  25   1        3.20        2.09      1.89 o 
   2  25   1       49.15       50.37      3.68 o 
   3  25   1        3.80        6.06      2.36 o 
   4  25   1        0.05        4.78      3.45 o 
  -3  26   1       14.42       23.04      3.39 o 
  -2  26   1       12.12       19.31      3.87 o 
  -1  26   1       32.43       38.84      4.51 o 
   0  26   1        0.17       -0.73      2.18 o 
   1  26   1        3.19        1.30      2.99 o 
   2  26   1      111.43      131.93      6.85 o 
   3  26   1       32.02       44.36      5.60 o 
  -2  27   1       36.23       54.02      5.83 o 
  -1  27   1       13.17       18.95      3.19 o 
   0  27   1        9.52        9.20      2.73 o 
   1  27   1        0.24        1.19      3.23 o 
   2  27   1       13.42       19.35      4.02 o 
 -10   0   2      211.70      269.82     13.89 o 
  -8   0   2      420.05      385.37     10.25 o 
  -6   0   2      133.02      156.64      4.39 o 
  -4   0   2      436.64      493.10      6.50 o 
  -2   0   2     1391.71     1349.42     12.06 o 
   0   0   2    17115.81    15942.92    209.64 o 
   2   0   2      160.58      208.51      3.90 o 
   4   0   2      382.55      468.47      6.68 o 
   6   0   2        0.31       -0.96      1.13 o 
   8   0   2      109.19       97.42      6.73 o 
  10   0   2       13.58       11.41      4.59 o 
 -10   1   2        9.14       10.70      3.67 o 
  -9   1   2        2.56        0.94      2.79 o 
  -8   1   2        0.21        0.36      1.67 o 
  -7   1   2        0.56        2.48      1.21 o 
  -6   1   2       44.75       40.36      1.74 o 
  -5   1   2      407.94      439.32      5.20 o 
  -4   1   2      194.87      238.22      3.04 o 
  -3   1   2       46.50       46.41      1.11 o 
  -2   1   2      195.01      187.30      1.81 o 
  -1   1   2      190.09      184.61      1.56 o 
   0   1   2      193.12      184.62      1.82 o 
   1   1   2      486.43      443.71      4.74 o 
   2   1   2      574.81      492.43      5.34 o 
   3   1   2       12.50       14.31      0.69 o 
   4   1   2       30.30       34.59      1.13 o 
   5   1   2       30.49       30.41      1.23 o 
   6   1   2      147.95      147.41      2.73 o 
   7   1   2      191.43      174.71      3.97 o 
   8   1   2       39.37       44.84      3.59 o 
   9   1   2       27.51       36.20      6.39 o 
  10   1   2        3.72        4.73      3.01 o 
 -10   2   2       71.91       73.79      5.70 o 
  -9   2   2       85.81       87.86      4.52 o 
  -8   2   2       14.26       20.55      2.29 o 
  -7   2   2       29.53       25.92      2.39 o 
  -6   2   2       22.11       21.60      1.61 o 
  -5   2   2        0.62        0.03      0.78 o 
  -4   2   2      149.49      139.13      2.30 o 
  -3   2   2       72.57       77.54      1.33 o 
  -2   2   2       89.72       90.57      1.17 o 
  -1   2   2     1314.18     1213.71      8.02 o 
   0   2   2        1.78        2.93      0.34 o 
   1   2   2     2753.98     2811.48     30.74 o 
   2   2   2     1478.23     1452.01     14.16 o 
   3   2   2      308.69      337.18      3.43 o 
   4   2   2        8.30       11.72      0.79 o 
   5   2   2       40.32       54.35      1.58 o 
   6   2   2      169.77      167.94      2.91 o 
   7   2   2       17.00       16.64      1.71 o 
   8   2   2       12.04       13.67      2.69 o 
   9   2   2        0.93        1.03      2.44 o 
  10   2   2       18.79       22.73      4.39 o 
 -10   3   2        2.86        6.46      3.51 o 
  -9   3   2        2.75        3.85      2.38 o 
  -8   3   2       37.79       34.40      3.18 o 
  -7   3   2        1.65        2.90      1.35 o 
  -6   3   2      575.66      556.98      7.12 o 
  -5   3   2        0.26        1.43      0.72 o 
  -4   3   2     2280.08     2583.30     18.43 o 
  -3   3   2       46.02       45.99      1.19 o 
  -2   3   2      726.99      667.18      5.20 o 
  -1   3   2      282.40      278.46      2.73 o 
   0   3   2    34739.13    30840.13    201.87 o 
   1   3   2      420.32      357.18      4.61 o 
   2   3   2       76.54       73.45      1.35 o 
   3   3   2      820.01      825.16      7.84 o 
   4   3   2      817.60      853.47      7.56 o 
   5   3   2      172.75      193.97      2.82 o 
   6   3   2       12.34       12.19      1.12 o 
   7   3   2      697.04      693.55      9.15 o 
   8   3   2       52.80       58.84      7.46 o 
   9   3   2        7.67        3.90      2.51 o 
  10   3   2       13.11       10.70      3.20 o 
 -10   4   2        2.08       -3.01      3.01 o 
  -9   4   2       48.50       53.08      3.79 o 
  -8   4   2       23.75       20.04      2.33 o 
  -7   4   2      240.06      224.10      4.99 o 
  -6   4   2       11.04        8.36      1.71 o 
  -5   4   2       41.10       49.82      1.57 o 
  -4   4   2        8.19        8.65      0.72 o 
  -3   4   2      204.53      213.38      2.70 o 
  -2   4   2       97.43       97.26      1.43 o 
  -1   4   2      127.77      125.75      1.71 o 
   0   4   2     7896.90     7607.39     51.20 o 
   1   4   2      797.26      791.16      6.76 o 
   2   4   2      168.15      158.92      3.99 o 
   3   4   2       99.20      105.86      1.46 o 
   4   4   2     1572.06     1592.83     14.39 o 
   5   4   2      156.01      143.48      2.34 o 
   6   4   2      136.25      129.91      2.54 o 
   7   4   2       19.02       22.75      2.25 o 
   8   4   2       52.33       44.97      2.95 o 
   9   4   2        0.30       -0.35      2.33 o 
  10   4   2        0.01        3.34      4.59 o 
 -10   5   2        0.21        4.19      3.48 o 
  -9   5   2       36.21       35.17      3.39 o 
  -8   5   2        0.00       -0.79      1.84 o 
  -7   5   2       60.04       49.99      2.56 o 
  -6   5   2        0.57        1.89      0.92 o 
  -5   5   2        5.54        6.65      0.84 o 
  -4   5   2       86.64       83.54      1.99 o 
  -3   5   2      626.53      609.44      5.59 o 
  -2   5   2        0.62        1.22      0.45 o 
  -1   5   2      197.63      164.85      4.78 o 
   0   5   2      792.22      743.48      5.91 o 
   1   5   2      474.20      493.72      4.15 o 
   2   5   2     1336.40     1345.71     15.96 o 
   3   5   2        0.50        0.87      0.90 o 
   4   5   2       73.06       67.27      1.32 o 
   5   5   2       28.11       27.23      1.26 o 
   6   5   2      223.65      220.26      3.51 o 
   7   5   2       12.17       15.77      2.02 o 
   8   5   2       52.27       59.84      3.19 o 
   9   5   2        7.76        5.83      2.49 o 
  10   5   2        9.03       16.85      5.49 o 
 -10   6   2        3.47        5.27      3.48 o 
  -9   6   2       16.27       28.14      3.27 o 
  -8   6   2       60.29       56.32      7.30 o 
  -7   6   2      222.71      216.33      4.06 o 
  -6   6   2       26.83       25.58      2.00 o 
  -5   6   2      235.34      234.55      4.52 o 
  -4   6   2      811.14      784.13      9.42 o 
  -3   6   2       92.35       92.52      1.84 o 
  -2   6   2      406.11      398.85      4.32 o 
  -1   6   2     1048.87     1087.23      9.19 o 
   0   6   2      454.09      424.71      3.81 o 
   1   6   2      273.28      278.89      2.68 o 
   2   6   2       82.71       77.65      2.67 o 
   3   6   2       60.01       47.04      2.25 o 
   4   6   2       10.85       12.88      0.72 o 
   5   6   2       62.61       66.16      1.76 o 
   6   6   2       40.49       39.87      2.56 o 
   7   6   2       12.35       13.59      1.90 o 
   8   6   2        5.83       10.32      2.01 o 
   9   6   2        3.14        8.41      2.39 o 
 -10   7   2        3.49        1.76      3.54 o 
  -9   7   2       75.44       85.03      5.01 o 
  -8   7   2       19.70       22.87      2.84 o 
  -7   7   2      394.13      385.05      8.18 o 
  -6   7   2       62.26       64.44      3.38 o 
  -5   7   2      701.51      676.96      8.91 o 
  -4   7   2       35.53       32.87      1.72 o 
  -3   7   2      770.73      856.98      7.45 o 
  -2   7   2       13.62        7.63      0.81 o 
  -1   7   2      741.74      752.82      6.84 o 
   0   7   2      120.96      120.36      1.73 o 
   1   7   2       58.73       74.59      1.53 o 
   2   7   2     2017.91     2217.17     25.31 o 
   3   7   2        3.95        5.35      0.93 o 
   4   7   2        0.08        0.43      0.87 o 
   5   7   2      451.49      442.43      5.00 o 
   6   7   2      788.56      779.00      9.20 o 
   7   7   2        4.17        4.32      1.57 o 
   8   7   2        4.27        6.22      1.84 o 
   9   7   2        1.07        7.80      4.67 o 
 -10   8   2        0.02       -1.73      3.40 o 
  -9   8   2        1.76        0.75      2.26 o 
  -8   8   2       51.38       48.22      3.58 o 
  -7   8   2        0.10        2.50      1.97 o 
  -6   8   2      498.15      499.63     10.14 o 
  -5   8   2      260.32      252.78      4.81 o 
  -4   8   2      101.04       97.24      3.65 o 
  -3   8   2        6.62        5.52      0.86 o 
  -2   8   2     1045.37     1204.82     15.66 o 
  -1   8   2     1102.31     1167.72     10.02 o 
   0   8   2      292.97      304.24      3.45 o 
   1   8   2      357.64      367.87      3.78 o 
   2   8   2     1475.19     1720.11     12.90 o 
   3   8   2       49.81       47.24      2.82 o 
   4   8   2       15.10       14.73      1.44 o 
   5   8   2       69.20       63.22      2.65 o 
   6   8   2      184.28      182.38      2.84 o 
   7   8   2       38.37       32.89      2.14 o 
   8   8   2       23.18       29.18      2.57 o 
   9   8   2        6.37       -1.16      4.37 o 
  -9   9   2       11.83        9.45      2.69 o 
  -8   9   2        1.32        1.22      2.02 o 
  -7   9   2      295.11      284.35      6.98 o 
  -6   9   2     1462.56     1460.00     16.77 o 
  -5   9   2      114.27       93.39      3.99 o 
  -4   9   2      528.27      480.81      6.85 o 
  -3   9   2       60.71       63.19      2.24 o 
  -2   9   2     6627.53     7193.71     54.20 o 
  -1   9   2       13.81       21.59      1.10 o 
   0   9   2       31.52       31.04      1.66 o 
   1   9   2        3.84        2.91      0.73 o 
   2   9   2      679.40      669.47      6.04 o 
   3   9   2      275.60      268.63      5.66 o 
   4   9   2       98.87       96.79      4.27 o 
   5   9   2      299.30      278.22      5.71 o 
   6   9   2       77.23       80.95      4.83 o 
   7   9   2       21.51       24.63      3.49 o 
   8   9   2        3.40        1.34      2.62 o 
   9   9   2        1.50        1.72      4.42 o 
  -9  10   2        0.03       -1.53      2.51 o 
  -8  10   2        4.34        4.09      2.60 o 
  -7  10   2       36.04       45.29      3.22 o 
  -6  10   2      329.74      321.00      6.07 o 
  -5  10   2      795.28      771.47     10.03 o 
  -4  10   2       98.79      102.88      2.98 o 
  -3  10   2      143.23      170.38      4.23 o 
  -2  10   2      197.47      212.37      3.52 o 
  -1  10   2      344.79      418.41      5.15 o 
   0  10   2       17.76       18.80      1.00 o 
   1  10   2      267.43      314.45      3.60 o 
   2  10   2      762.55      761.73      7.34 o 
   3  10   2       76.56       78.66      3.88 o 
   4  10   2      121.26      112.26      4.86 o 
   5  10   2        2.12        1.99      1.77 o 
   6  10   2      247.14      245.75      8.11 o 
   7  10   2        8.11        6.39      2.82 o 
   8  10   2        0.55        1.38      2.70 o 
   9  10   2        0.30       -2.92      4.46 o 
  -9  11   2        0.71        0.62      2.55 o 
  -8  11   2        8.68        5.65      2.24 o 
  -7  11   2       17.23       15.01      2.48 o 
  -6  11   2      314.21      312.09      7.19 o 
  -5  11   2      163.75      172.05      8.74 o 
  -4  11   2      454.73      467.15      6.92 o 
  -3  11   2       12.44       11.91      1.63 o 
  -2  11   2      473.09      522.44      8.20 o 
  -1  11   2      379.52      399.19      6.58 o 
   0  11   2       20.11       27.44      1.27 o 
   1  11   2      137.02      147.44      2.97 o 
   2  11   2      285.62      336.80      6.22 o 
   3  11   2        0.21        0.73      0.42 o 
   4  11   2      286.44      259.45     15.31 o 
   5  11   2        2.00       -1.64      2.06 o 
   6  11   2      278.43      266.45     15.99 o 
   7  11   2       87.02       78.65      5.38 o 
   8  11   2        4.18        5.27      3.06 o 
   9  11   2       13.52       16.25      6.30 o 
  -9  12   2        4.15        0.35      2.48 o 
  -8  12   2        2.40        3.27      2.20 o 
  -7  12   2       44.57       43.48      4.39 o 
  -6  12   2        0.21       -0.39      1.82 o 
  -5  12   2      241.48      238.51      7.45 o 
  -4  12   2       19.24       18.21      1.70 o 
  -3  12   2       26.55       20.20      2.37 o 
  -2  12   2       83.49       83.40      3.35 o 
  -1  12   2      614.85      692.53      9.98 o 
   0  12   2       17.74       24.59      6.08 o 
   1  12   2       84.88       89.16      2.06 o 
   2  12   2      220.81      226.30      3.12 o 
   3  12   2       44.94       42.88      1.70 o 
   4  12   2        4.90        6.17      2.12 o 
   5  12   2      209.68      184.87      7.02 o 
   6  12   2      518.54      527.81     24.48 o 
   7  12   2        3.84       10.13      3.30 o 
   8  12   2        0.47       -3.58      3.88 o 
   9  12   2        2.81        6.26      5.83 o 
  -9  13   2       15.07       20.07      3.33 o 
  -8  13   2       35.15       41.39      3.49 o 
  -7  13   2        1.54        0.99      2.57 o 
  -6  13   2       33.85       30.35      2.94 o 
  -5  13   2      282.81      257.32      5.23 o 
  -4  13   2       15.15       12.40      1.59 o 
  -3  13   2      334.85      353.34      6.88 o 
  -2  13   2       25.98       24.99      2.17 o 
  -1  13   2        1.32       -0.69      1.14 o 
   0  13   2      152.56      144.83      3.74 o 
   1  13   2        8.87        8.00      1.13 o 
   2  13   2        8.86       11.88      1.05 o 
   3  13   2        3.37        2.68      0.66 o 
   4  13   2        5.33        3.15      2.15 o 
   5  13   2        1.94        0.92      2.44 o 
   6  13   2      123.92      139.54      6.67 o 
   7  13   2        2.72        1.12      2.73 o 
   8  13   2       36.05       47.02      5.14 o 
  -9  14   2        1.55        4.30      4.14 o 
  -8  14   2       35.06       41.66      3.64 o 
  -7  14   2       17.89       15.09      2.59 o 
  -6  14   2        0.86       -0.77      1.74 o 
  -5  14   2       48.60       50.53      4.03 o 
  -4  14   2       11.07       10.80      1.71 o 
  -3  14   2       21.65       25.98      3.09 o 
  -2  14   2      421.50      408.49      7.42 o 
  -1  14   2       24.02       21.31      1.87 o 
   0  14   2        0.00        3.36      2.25 o 
   1  14   2      211.80      188.22      3.72 o 
   2  14   2       25.49       31.41      1.52 o 
   3  14   2       21.41       22.53      1.56 o 
   4  14   2        0.15        1.84      2.07 o 
   5  14   2        5.00        0.85      2.39 o 
   6  14   2       40.13       46.03      5.23 o 
   7  14   2       31.73       15.60      3.61 o 
   8  14   2       10.14       15.54      4.06 o 
  -8  15   2       48.04       49.48      3.79 o 
  -7  15   2        4.90        5.38      2.29 o 
  -6  15   2        0.93        1.67      1.92 o 
  -5  15   2       25.43       29.56      2.69 o 
  -4  15   2       29.27       22.26      1.93 o 
  -3  15   2      204.26      198.11      6.02 o 
  -2  15   2       26.92       26.17      3.18 o 
  -1  15   2       62.32       64.82      3.77 o 
   0  15   2       18.10       22.23      1.93 o 
   1  15   2      681.22      659.43      8.49 o 
   2  15   2        3.11        0.85      0.96 o 
   3  15   2        4.06        2.45      0.84 o 
   4  15   2        0.12        1.12      0.99 o 
   5  15   2      103.47       78.50      5.15 o 
   6  15   2      106.30      116.20      8.92 o 
   7  15   2        4.40        8.97      4.48 o 
   8  15   2       10.35       13.91      4.17 o 
  -8  16   2      104.28      138.23      5.62 o 
  -7  16   2        9.34        9.40      2.42 o 
  -6  16   2        7.86       10.33      2.27 o 
  -5  16   2        0.91        3.47      1.87 o 
  -4  16   2        0.27       -1.19      1.50 o 
  -3  16   2        9.91       17.86      4.21 o 
  -2  16   2       73.12       65.93      4.83 o 
  -1  16   2       58.17       50.14      2.73 o 
   0  16   2     1565.77     1520.21     19.76 o 
   1  16   2      142.01      139.82      4.20 o 
   2  16   2       20.90       18.86      1.39 o 
   3  16   2        4.88        5.31      0.99 o 
   4  16   2      208.80      186.22      4.68 o 
   5  16   2       38.56       45.78      4.37 o 
   6  16   2       39.82       44.30      4.66 o 
   7  16   2       12.13       14.64      3.80 o 
   8  16   2       39.59       50.08      5.68 o 
  -8  17   2        0.00        1.91      3.77 o 
  -7  17   2        1.29        2.33      2.31 o 
  -6  17   2       24.74       31.82      3.11 o 
  -5  17   2       21.09       10.44      2.24 o 
  -4  17   2      326.57      276.65      6.76 o 
  -3  17   2        1.77        1.61      1.74 o 
  -2  17   2        1.86        3.90      1.65 o 
  -1  17   2       20.29       13.69      2.21 o 
   0  17   2     3202.48     3110.55     31.40 o 
   1  17   2       95.07       97.33      3.21 o 
   2  17   2      369.12      354.62      5.16 o 
   3  17   2       34.92       36.82      1.96 o 
   4  17   2        2.46        5.33      3.04 o 
   5  17   2       10.31        7.69      2.96 o 
   6  17   2        4.36        6.64      3.21 o 
   7  17   2       62.65       62.24      5.68 o 
   8  17   2        6.28        7.98      5.96 o 
  -7  18   2       81.30       88.27      4.60 o 
  -6  18   2        0.00        0.58      1.98 o 
  -5  18   2       63.76       60.12      4.42 o 
  -4  18   2       28.56       21.58      2.57 o 
  -3  18   2      239.95      202.71      4.38 o 
  -2  18   2        9.78        8.26      1.89 o 
  -1  18   2      678.71      642.71     10.64 o 
   0  18   2       25.68       24.61      4.72 o 
   1  18   2      136.53      131.29      4.72 o 
   2  18   2      188.67      172.92      3.56 o 
   3  18   2        0.30        0.63      1.22 o 
   4  18   2        1.44        2.01      1.70 o 
   5  18   2        8.93       11.15      3.22 o 
   6  18   2        0.29        5.28      4.70 o 
   7  18   2       45.91       53.96      7.50 o 
  -7  19   2       60.90       73.18      4.39 o 
  -6  19   2       17.78       28.11      3.00 o 
  -5  19   2        8.18        4.63      2.12 o 
  -4  19   2        0.23        1.95      1.88 o 
  -3  19   2        0.14        0.02      1.27 o 
  -2  19   2       31.24       28.15      2.56 o 
  -1  19   2      188.40      201.74      5.56 o 
   0  19   2       32.11       33.75      2.32 o 
   1  19   2      365.45      355.71      6.22 o 
   2  19   2       24.98       20.39      1.92 o 
   3  19   2       48.15       41.18      2.24 o 
   4  19   2       31.12       37.53      2.54 o 
   5  19   2        0.18        1.76      3.41 o 
   6  19   2        0.07        0.63      2.97 o 
   7  19   2        4.66       13.76      4.16 o 
  -7  20   2        0.04       -0.71      3.68 o 
  -6  20   2       36.31       41.18      3.42 o 
  -5  20   2        0.05       -1.92      1.92 o 
  -4  20   2       15.14       12.69      2.68 o 
  -3  20   2        8.43       12.86      2.35 o 
  -2  20   2      105.03      107.07      5.24 o 
  -1  20   2      120.96      114.38      5.27 o 
   0  20   2       14.67       14.11      1.90 o 
   1  20   2       42.44       41.96      2.21 o 
   2  20   2        1.01        1.95      1.50 o 
   3  20   2      117.74      115.95      3.49 o 
   4  20   2        0.86        0.39      1.46 o 
   5  20   2        5.60        6.74      3.35 o 
   6  20   2       22.54       29.24      4.80 o 
  -6  21   2       10.50       17.93      2.97 o 
  -5  21   2        5.81        2.07      2.31 o 
  -4  21   2        6.74        3.80      2.13 o 
  -3  21   2        2.37        4.41      2.18 o 
  -2  21   2        6.46        9.91      2.24 o 
  -1  21   2        0.02        1.27      2.32 o 
   0  21   2       46.96       49.86      3.98 o 
   1  21   2        0.54        1.93      1.92 o 
   2  21   2        0.96       -1.38      1.38 o 
   3  21   2        1.28        0.93      1.69 o 
   4  21   2        2.18        4.09      1.69 o 
   5  21   2        4.65       -1.69      2.94 o 
   6  21   2       43.47       59.92      5.86 o 
  -6  22   2       16.70       30.84      4.02 o 
  -5  22   2       20.68       31.17      3.25 o 
  -4  22   2        1.02        3.31      2.26 o 
  -3  22   2        2.62        6.35      2.22 o 
  -2  22   2       13.57       14.05      3.26 o 
  -1  22   2        6.33        9.30      2.16 o 
   0  22   2       12.86       19.91      2.66 o 
   1  22   2        0.17        0.18      1.64 o 
   2  22   2        0.60       -1.41      1.41 o 
   3  22   2        9.21       13.70      2.27 o 
   4  22   2       16.46       19.13      3.87 o 
   5  22   2        0.93       -2.41      3.12 o 
   6  22   2        1.97        1.78      3.31 o 
  -5  23   2       29.34       32.14      4.84 o 
  -4  23   2       36.74       27.52      3.23 o 
  -3  23   2       39.64       45.27      3.60 o 
  -2  23   2        0.35        3.46      2.11 o 
  -1  23   2       26.40       32.63      2.70 o 
   0  23   2       89.28       87.40      3.64 o 
   1  23   2        5.26        4.56      1.81 o 
   2  23   2        3.33        9.81      2.46 o 
   3  23   2       64.02       78.07      4.02 o 
   4  23   2       51.75       52.97      8.23 o 
   5  23   2        6.67        3.72      3.64 o 
  -5  24   2        0.07        0.46      2.60 o 
  -4  24   2        0.07       -2.00      3.75 o 
  -3  24   2        1.00        1.94      2.35 o 
  -2  24   2       13.10       13.87      2.75 o 
  -1  24   2        0.12       -1.96      1.96 o 
   0  24   2       61.82       60.72      4.72 o 
   1  24   2        1.30        2.16      1.82 o 
   2  24   2       20.35       30.99      6.28 o 
   3  24   2      124.96      147.03      5.27 o 
   4  24   2        9.31        1.05      3.23 o 
  -4  25   2        9.40        7.03      2.82 o 
  -3  25   2        2.95       -2.25      2.25 o 
  -2  25   2       60.83       71.29      5.28 o 
  -1  25   2        0.00       -1.65      2.10 o 
   0  25   2       47.60       59.88      3.94 o 
   1  25   2       22.59       23.65      2.51 o 
   2  25   2        3.70        7.44      2.41 o 
   3  25   2        1.52        3.75      2.31 o 
   4  25   2       42.80       49.18      9.95 o 
  -3  26   2        2.51        0.10      3.33 o 
  -2  26   2       37.49       46.08      4.08 o 
  -1  26   2        4.85       14.13      3.45 o 
   0  26   2        2.30        2.18      2.37 o 
   1  26   2       18.16       17.56      2.89 o 
   2  26   2       24.43       23.93      6.61 o 
   3  26   2       44.84       53.04      5.46 o 
  -2  27   2        8.52       13.46      3.40 o 
  -1  27   2       42.88       47.75      5.46 o 
   0  27   2        0.02        1.35      2.40 o 
   1  27   2        4.73       10.25      4.33 o 
  -9   0   3       77.03       93.99      8.36 o 
  -7   0   3       65.07       36.96      3.45 o 
  -5   0   3      244.98      243.79      4.48 o 
  -3   0   3     7696.40     8192.64     75.43 o 
  -1   0   3     2711.55     2745.48     23.35 o 
   1   0   3    48227.50    42665.18    550.26 o 
   3   0   3     1223.46     1385.88     15.93 o 
   5   0   3      108.74       99.49      2.91 o 
   7   0   3      120.47      117.64      4.68 o 
   9   0   3        4.30        0.81      3.39 o 
 -10   1   3        0.32       -2.16      3.03 o 
  -9   1   3        0.44        3.75      2.42 o 
  -8   1   3      134.59      134.93      3.82 o 
  -7   1   3       54.26       45.18      2.31 o 
  -6   1   3      102.27       84.83      2.41 o 
  -5   1   3       44.81       51.60      1.62 o 
  -4   1   3      273.42      311.80      3.44 o 
  -3   1   3      287.30      311.88      3.06 o 
  -2   1   3     1342.99     1330.83      8.18 o 
  -1   1   3        3.12        2.14      0.44 o 
   0   1   3     1500.42     1531.04     12.19 o 
   1   1   3    23602.20    21971.45    202.09 o 
   2   1   3     1512.67     1529.46     14.84 o 
   3   1   3        8.60       19.07      0.88 o 
   4   1   3      633.89      644.49      6.06 o 
   5   1   3      297.78      321.50      3.96 o 
   6   1   3        0.62        1.51      0.89 o 
   7   1   3        8.73       10.19      1.52 o 
   8   1   3       18.06       15.66      2.69 o 
   9   1   3        0.28        0.77      4.76 o 
  10   1   3        1.99        4.24      4.48 o 
 -10   2   3       27.21       34.62      4.62 o 
  -9   2   3       29.35       30.54      2.77 o 
  -8   2   3        1.05       -1.74      1.74 o 
  -7   2   3      101.04       84.67      2.85 o 
  -6   2   3        8.44        4.63      1.09 o 
  -5   2   3        1.47        3.01      0.90 o 
  -4   2   3      598.89      637.70      6.47 o 
  -3   2   3      204.04      195.40      2.17 o 
  -2   2   3       27.99       23.24      0.86 o 
  -1   2   3     1063.35     1039.57      7.17 o 
   0   2   3    16208.49    15262.03    106.45 o 
   1   2   3     2263.01     2300.63     21.76 o 
   2   2   3      931.55      946.16     11.95 o 
   3   2   3     2363.10     2456.12     20.84 o 
   4   2   3      566.17      604.13      5.74 o 
   5   2   3      103.69      110.72      2.12 o 
   6   2   3      190.38      204.06      3.21 o 
   7   2   3        0.00        0.74      2.04 o 
   8   2   3      147.14      139.97      5.54 o 
   9   2   3        7.67        6.94      2.65 o 
 -10   3   3       21.18       30.41      4.58 o 
  -9   3   3        0.84        0.15      2.26 o 
  -8   3   3       12.24       13.44      2.15 o 
  -7   3   3       27.87       27.47      1.87 o 
  -6   3   3       13.79       13.14      1.26 o 
  -5   3   3        0.49        0.08      0.81 o 
  -4   3   3      118.42      128.79      2.22 o 
  -3   3   3      458.70      499.51      4.04 o 
  -2   3   3        4.67        5.76      0.66 o 
  -1   3   3     4135.92     4059.78     26.83 o 
   0   3   3     2063.46     1932.07     13.19 o 
   1   3   3      742.88      699.06      6.02 o 
   2   3   3     1775.94     1785.78     20.14 o 
   3   3   3        3.45        1.47      0.83 o 
   4   3   3      808.05      806.10      8.02 o 
   5   3   3       45.75       49.22      1.67 o 
   6   3   3      546.02      535.18      5.80 o 
   7   3   3       37.80       36.56      2.55 o 
   8   3   3        6.29        6.95      2.31 o 
   9   3   3        0.07       -2.10      2.10 o 
 -10   4   3        0.43        0.82      3.29 o 
  -9   4   3        5.94        6.55      2.63 o 
  -8   4   3       11.77        9.41      2.02 o 
  -7   4   3        4.57        3.68      1.19 o 
  -6   4   3        1.46        1.19      0.97 o 
  -5   4   3       52.87       52.42      1.69 o 
  -4   4   3       19.63       27.73      1.14 o 
  -3   4   3       60.21       60.31      1.55 o 
  -2   4   3     1217.53     1236.68      8.58 o 
  -1   4   3      142.08      139.08      1.95 o 
   0   4   3      526.74      455.35      3.95 o 
   1   4   3      145.71      140.57      2.02 o 
   2   4   3       36.07       40.42      1.23 o 
   3   4   3      150.73      160.75      2.00 o 
   4   4   3      126.49      140.44      3.28 o 
   5   4   3      125.28      123.46      2.69 o 
   6   4   3       79.37       81.04      2.03 o 
   7   4   3      927.34      917.04     13.08 o 
   8   4   3       19.68       18.31      2.81 o 
   9   4   3       17.60       13.19      2.80 o 
 -10   5   3        4.17        5.41      3.50 o 
  -9   5   3        5.69       13.94      2.83 o 
  -8   5   3        2.56        1.83      1.72 o 
  -7   5   3        7.38        5.02      1.24 o 
  -6   5   3       38.59       37.67      1.65 o 
  -5   5   3       61.42       64.30      1.80 o 
  -4   5   3      170.47      156.72      3.46 o 
  -3   5   3      168.23      143.39      2.26 o 
  -2   5   3      323.38      280.17      3.01 o 
  -1   5   3     4467.07     4508.51     31.75 o 
   0   5   3     1148.23     1070.11      8.31 o 
   1   5   3       25.73       24.87      1.01 o 
   2   5   3      578.39      580.04      8.13 o 
   3   5   3      100.58      108.65      5.23 o 
   4   5   3        0.92        1.17      0.65 o 
   5   5   3      380.59      375.57      4.08 o 
   6   5   3       17.20       18.81      1.13 o 
   7   5   3       39.56       45.83      2.61 o 
   8   5   3       37.30       44.77      3.16 o 
   9   5   3        0.00       -3.52      3.52 o 
 -10   6   3       34.89       52.30      5.49 o 
  -9   6   3       46.74       52.84      5.75 o 
  -8   6   3        0.26        1.25      2.09 o 
  -7   6   3        4.08        4.46      1.99 o 
  -6   6   3      512.15      495.20      7.80 o 
  -5   6   3     2106.53     2042.43     21.55 o 
  -4   6   3        6.43        5.80      1.22 o 
  -3   6   3        8.75        8.59      0.70 o 
  -2   6   3      332.33      372.29      3.97 o 
  -1   6   3     1685.26     1709.08     12.92 o 
   0   6   3       14.94       21.70      0.77 o 
   1   6   3      757.69      830.39      7.71 o 
   2   6   3       99.63       93.98      3.28 o 
   3   6   3       16.56       14.99      1.44 o 
   4   6   3       19.42       18.75      2.18 o 
   5   6   3      554.19      553.41     12.11 o 
   6   6   3      110.36      110.31      2.14 o 
   7   6   3        9.39       13.03      1.73 o 
   8   6   3       80.48       85.66      3.94 o 
   9   6   3        1.92        6.09      4.33 o 
 -10   7   3        3.16       10.61      4.23 o 
  -9   7   3       26.17       26.75      3.41 o 
  -8   7   3       19.86       17.89      2.70 o 
  -7   7   3       16.34       17.71      2.53 o 
  -6   7   3      130.87      143.50      6.79 o 
  -5   7   3        3.74        4.25      1.51 o 
  -4   7   3      506.52      477.74      6.88 o 
  -3   7   3        7.17        6.71      0.79 o 
  -2   7   3        5.74        1.76      0.73 o 
  -1   7   3      135.51      144.92      2.17 o 
   0   7   3      140.93      156.17      2.21 o 
   1   7   3       89.56       82.06      1.24 o 
   2   7   3      100.40       99.41      2.90 o 
   3   7   3     1385.97     1350.03     16.80 o 
   4   7   3      526.48      535.63     10.61 o 
   5   7   3       44.62       37.95      2.35 o 
   6   7   3      276.79      273.65     14.75 o 
   7   7   3       73.76       77.46      4.77 o 
   8   7   3        6.83        6.60      3.43 o 
   9   7   3        0.48        4.20      4.07 o 
  -9   8   3        2.61        1.53      2.53 o 
  -8   8   3       21.03       24.57      2.92 o 
  -7   8   3      148.82      142.24      5.20 o 
  -6   8   3      722.29      718.71     10.15 o 
  -5   8   3      613.14      585.90     16.07 o 
  -4   8   3       12.83       11.51      1.63 o 
  -3   8   3      540.21      507.60      5.41 o 
  -2   8   3     1061.00     1107.19      9.95 o 
  -1   8   3     2489.80     2595.23     19.13 o 
   0   8   3        4.23        6.64      0.65 o 
   1   8   3     1081.47     1135.49      8.96 o 
   2   8   3       86.98       96.31      3.48 o 
   3   8   3       92.15       96.66      6.43 o 
   4   8   3      130.30      145.35      4.26 o 
   5   8   3       97.36       89.14      4.12 o 
   6   8   3       38.78       43.21      2.68 o 
   7   8   3       15.34       18.44      3.69 o 
   8   8   3       32.17       29.86      3.95 o 
   9   8   3        1.65        2.79      4.42 o 
  -9   9   3        3.17        5.42      2.55 o 
  -8   9   3        0.08        1.10      2.10 o 
  -7   9   3        4.52        4.25      2.09 o 
  -6   9   3      706.30      714.28     10.89 o 
  -5   9   3      378.43      371.91      6.39 o 
  -4   9   3      214.16      210.50      4.33 o 
  -3   9   3       12.01       16.05      1.10 o 
  -2   9   3      136.92      145.27      3.26 o 
  -1   9   3      290.41      274.55      3.54 o 
   0   9   3       42.49       25.16      0.99 o 
   1   9   3       81.96       86.09      2.81 o 
   2   9   3       40.02       40.93      0.94 o 
   3   9   3      383.03      376.90     12.16 o 
   4   9   3      295.35      283.50      6.66 o 
   5   9   3      114.99      108.10      3.67 o 
   6   9   3      519.32      512.78     12.08 o 
   7   9   3        6.63        9.87      2.92 o 
   8   9   3        4.22        2.67      2.76 o 
   9   9   3        1.97       -0.43      3.94 o 
  -9  10   3        2.08       -0.52      2.88 o 
  -8  10   3       47.63       56.05      3.88 o 
  -7  10   3        1.67       -0.33      1.88 o 
  -6  10   3       75.78       90.94      6.83 o 
  -5  10   3       72.45       69.78      3.81 o 
  -4  10   3        1.62        0.81      1.20 o 
  -3  10   3        1.66        0.08      1.18 o 
  -2  10   3       60.58       66.30      2.35 o 
  -1  10   3      104.95       89.44      2.32 o 
   0  10   3       89.96       84.27      2.00 o 
   1  10   3        1.19        0.08      0.59 o 
   2  10   3      371.80      406.61      4.33 o 
   3  10   3      335.10      359.45      9.86 o 
   4  10   3       28.45       29.08      2.16 o 
   5  10   3      178.89      182.27      4.80 o 
   6  10   3        0.07       -0.22      2.41 o 
   7  10   3       66.96       74.03      5.06 o 
   8  10   3        2.00        2.67      3.06 o 
   9  10   3       23.87       19.38      5.79 o 
  -9  11   3        2.07        0.71      2.59 o 
  -8  11   3        0.32        1.60      2.34 o 
  -7  11   3       31.03       26.63      2.86 o 
  -6  11   3      186.78      190.36      7.59 o 
  -5  11   3      424.41      431.32      7.15 o 
  -4  11   3       43.80       43.61      3.42 o 
  -3  11   3      678.74      693.39     12.64 o 
  -2  11   3        3.53        3.55      2.08 o 
  -1  11   3      414.74      506.38      7.78 o 
   0  11   3        2.33        1.77      0.77 o 
   1  11   3      298.68      297.13      4.92 o 
   2  11   3       25.61       22.94      1.12 o 
   3  11   3       68.37       49.22      4.72 o 
   4  11   3       77.78       72.75      3.06 o 
   5  11   3      549.28      511.51     17.97 o 
   6  11   3        3.43        4.09      2.67 o 
   7  11   3        9.60        6.92      2.97 o 
   8  11   3        3.24        3.85      3.09 o 
   9  11   3        3.59        0.39      5.19 o 
  -9  12   3       37.65       44.51      9.69 o 
  -8  12   3        3.86        2.46      2.87 o 
  -7  12   3       18.71       12.29      2.55 o 
  -6  12   3      237.03      230.80      6.45 o 
  -5  12   3      205.35      207.51      4.88 o 
  -4  12   3        1.64        1.71      1.34 o 
  -3  12   3       18.83       22.24      2.64 o 
  -2  12   3      269.32      259.93      4.76 o 
  -1  12   3      334.26      353.31      6.18 o 
   0  12   3      104.78       95.17      2.59 o 
   1  12   3      317.79      339.83      5.96 o 
   2  12   3       21.59       26.29      1.06 o 
   3  12   3      189.52      199.38      9.26 o 
   4  12   3        0.30       -1.79      1.79 o 
   5  12   3      529.21      497.07     11.95 o 
   6  12   3       10.12        8.40      3.54 o 
   7  12   3        2.50        1.19      2.69 o 
   8  12   3       38.35       50.67      5.13 o 
  -9  13   3        3.24        5.53      2.85 o 
  -8  13   3        4.34        4.56      2.54 o 
  -7  13   3        0.04        4.12      2.16 o 
  -6  13   3        0.02        2.79      2.04 o 
  -5  13   3        2.42       -1.53      3.01 o 
  -4  13   3        3.88        3.62      1.46 o 
  -3  13   3        4.08        4.30      1.63 o 
  -2  13   3       20.25       22.01      1.96 o 
  -1  13   3       16.25       16.60      1.52 o 
   0  13   3       15.98       14.15      1.38 o 
   1  13   3      437.38      401.11      5.75 o 
   2  13   3        6.83       10.06      0.88 o 
   3  13   3       77.85       75.64      6.17 o 
   4  13   3       74.09       64.85      4.21 o 
   5  13   3       38.23       42.67      9.13 o 
   6  13   3       20.66       13.25      3.26 o 
   7  13   3       93.31       93.64      6.08 o 
   8  13   3       16.12       19.55      7.12 o 
  -8  14   3        0.89        2.57      2.48 o 
  -7  14   3       60.71       72.10      4.12 o 
  -6  14   3        9.46        9.25      2.32 o 
  -5  14   3      282.00      274.19      7.00 o 
  -4  14   3        6.13        2.92      2.11 o 
  -3  14   3        1.99        2.72      2.44 o 
  -2  14   3       41.20       43.41      2.79 o 
  -1  14   3      653.95      650.39      8.78 o 
   0  14   3        8.70        8.19      1.32 o 
   1  14   3      345.20      321.46      6.40 o 
   2  14   3      115.77      108.39      2.54 o 
   3  14   3       94.50       79.54      1.84 o 
   4  14   3       11.88        5.51      2.35 o 
   5  14   3      146.66      132.15     12.86 o 
   6  14   3       18.25       25.99      3.86 o 
   7  14   3        1.80       -2.04      2.67 o 
   8  14   3      104.67      117.52      7.22 o 
  -8  15   3       30.00       44.88      3.92 o 
  -7  15   3        0.09       -1.87      2.22 o 
  -6  15   3       15.44       15.95      2.58 o 
  -5  15   3       11.57       10.32      2.72 o 
  -4  15   3       83.68       71.04      3.07 o 
  -3  15   3        1.15        0.28      1.86 o 
  -2  15   3      139.60      126.74      4.11 o 
  -1  15   3        4.42        2.69      2.09 o 
   0  15   3      258.95      220.24      4.43 o 
   1  15   3       14.22       16.79      1.50 o 
   2  15   3      107.73       99.18      2.59 o 
   3  15   3        1.31        0.84      0.67 o 
   4  15   3       16.53        6.49      2.52 o 
   5  15   3        0.56        0.63      2.47 o 
   6  15   3       24.44       22.21      3.81 o 
   7  15   3        1.19       -1.66      2.78 o 
   8  15   3       30.05       38.34      5.43 o 
  -8  16   3        0.74       -2.52      2.52 o 
  -7  16   3       26.03       32.19      3.39 o 
  -6  16   3        0.88        1.09      2.31 o 
  -5  16   3        0.85        0.62      1.77 o 
  -4  16   3      102.47       83.82      3.89 o 
  -3  16   3       23.61       23.01      2.41 o 
  -2  16   3      152.28      135.68      4.39 o 
  -1  16   3      100.94       95.02      3.65 o 
   0  16   3        3.51        4.88      1.49 o 
   1  16   3        3.86        4.73      3.11 o 
   2  16   3       20.96       22.89      1.72 o 
   3  16   3       21.03       13.57      2.78 o 
   4  16   3       16.44       18.07      3.13 o 
   5  16   3       50.22       43.62      4.33 o 
   6  16   3       65.37       63.37      5.23 o 
   7  16   3        0.72        1.01      2.97 o 
   8  16   3        0.26        0.10      3.51 o 
  -8  17   3        7.37       18.04      3.63 o 
  -7  17   3       92.91      123.29      6.99 o 
  -6  17   3        4.50        3.96      2.34 o 
  -5  17   3       16.03        8.81      2.26 o 
  -4  17   3        4.38        2.99      2.20 o 
  -3  17   3       15.90        9.49      2.01 o 
  -2  17   3       51.30       35.79      4.32 o 
  -1  17   3      133.77      127.73      6.46 o 
   0  17   3       12.09       12.22      2.95 o 
   1  17   3     1019.59      975.37     11.84 o 
   2  17   3        5.54        4.85      1.27 o 
   3  17   3       54.86       57.77      2.66 o 
   4  17   3        4.68        0.83      2.46 o 
   5  17   3       18.11       13.92      3.43 o 
   6  17   3       76.59       75.32     11.23 o 
   7  17   3        2.53        1.72      3.23 o 
  -7  18   3       41.93       50.15      6.08 o 
  -6  18   3        5.06        6.39      2.37 o 
  -5  18   3        5.29        6.93      2.22 o 
  -4  18   3      121.33      105.70      4.60 o 
  -3  18   3       31.33       23.76      2.90 o 
  -2  18   3      171.42      161.95      5.05 o 
  -1  18   3       40.15       44.34      2.52 o 
   0  18   3        1.62        0.41      1.47 o 
   1  18   3      169.20      165.89      4.05 o 
   2  18   3       46.94       41.48      3.30 o 
   3  18   3       73.51       66.29      2.86 o 
   4  18   3        0.14        4.34      2.75 o 
   5  18   3       73.96       78.15      5.59 o 
   6  18   3       96.10      107.72     19.98 o 
   7  18   3       11.35       23.88      4.47 o 
  -7  19   3        9.93       15.87      3.06 o 
  -6  19   3        0.02       -0.04      2.19 o 
  -5  19   3        0.00        0.02      2.03 o 
  -4  19   3       62.32       51.68      3.54 o 
  -3  19   3      126.15      106.33      4.45 o 
  -2  19   3        6.25        4.12      1.88 o 
  -1  19   3       82.75       85.05      3.34 o 
   0  19   3      415.10      419.00      7.08 o 
   1  19   3      288.56      274.81      5.37 o 
   2  19   3        9.70        5.67      1.49 o 
   3  19   3       40.20       36.52      2.05 o 
   4  19   3       13.64       11.24      3.27 o 
   5  19   3       66.44       72.39      5.65 o 
   6  19   3        4.61       -0.49      3.12 o 
   7  19   3       23.34       24.94      4.91 o 
  -7  20   3       22.34       21.41      4.05 o 
  -6  20   3        7.53        6.33      2.69 o 
  -5  20   3        2.23        1.07      2.19 o 
  -4  20   3        0.13        0.34      1.94 o 
  -3  20   3       15.53       10.45      2.33 o 
  -2  20   3        5.26        4.63      2.05 o 
  -1  20   3       29.21       34.33      2.49 o 
   0  20   3       32.91       25.69      2.21 o 
   1  20   3      407.98      411.85      8.22 o 
   2  20   3        1.65        1.23      1.37 o 
   3  20   3        0.13        2.85      1.33 o 
   4  20   3       13.12       19.70      3.67 o 
   5  20   3        0.20        1.01      3.01 o 
   6  20   3       11.00        8.97      4.00 o 
  -6  21   3        2.63        2.16      2.48 o 
  -5  21   3        0.15       -2.35      2.35 o 
  -4  21   3       45.55       46.43      7.83 o 
  -3  21   3        6.85        5.06      2.24 o 
  -2  21   3       28.23       29.98      2.53 o 
  -1  21   3       26.67       30.71      2.51 o 
   0  21   3       36.31       36.20      2.93 o 
   1  21   3       69.95       73.13      3.69 o 
   2  21   3       11.26        7.24      1.68 o 
   3  21   3        0.02        0.48      1.55 o 
   4  21   3        4.02        4.12      3.01 o 
   5  21   3       29.22       23.52      7.42 o 
   6  21   3        3.29        3.63      6.13 o 
  -6  22   3        6.75        4.59      2.73 o 
  -5  22   3        0.72       -2.20      2.20 o 
  -4  22   3       14.58       15.28      2.81 o 
  -3  22   3        0.00       -0.85      1.92 o 
  -2  22   3       68.15       71.36      3.50 o 
  -1  22   3       37.41       37.45      2.76 o 
   0  22   3      202.20      202.69      6.08 o 
   1  22   3       14.92       17.80      2.53 o 
   2  22   3        1.83        0.42      1.54 o 
   3  22   3        7.36        8.66      2.69 o 
   4  22   3       24.37       18.10      3.86 o 
   5  22   3        2.91        0.69      3.20 o 
  -5  23   3        0.03       -0.85      2.48 o 
  -4  23   3       48.35       52.47      3.94 o 
  -3  23   3        4.41        2.41      2.24 o 
  -2  23   3        1.82       -1.00      2.18 o 
  -1  23   3        0.42       -0.71      2.01 o 
   0  23   3       21.38       22.93      3.89 o 
   1  23   3        1.23        1.60      2.27 o 
   2  23   3       37.69       41.94      2.65 o 
   3  23   3        7.65       12.75      2.27 o 
   4  23   3        3.85        5.51      3.47 o 
   5  23   3        1.74       -2.07      3.03 o 
  -5  24   3        0.11       -0.07      2.60 o 
  -4  24   3       11.72       16.69      3.09 o 
  -3  24   3       14.84       29.36      3.05 o 
  -2  24   3        1.45       -0.08      2.20 o 
  -1  24   3       47.27       59.99      4.01 o 
   0  24   3        2.01        0.43      2.12 o 
   1  24   3        1.24        0.76      2.83 o 
   2  24   3       28.18       21.70      2.75 o 
   3  24   3        5.63        4.97      3.11 o 
   4  24   3        4.79       10.44      3.81 o 
  -4  25   3        8.19       17.18      3.65 o 
  -3  25   3       60.14       85.46      6.14 o 
  -2  25   3       23.21       28.62      3.49 o 
  -1  25   3      101.37      121.14      5.47 o 
   0  25   3        0.22        1.04      1.81 o 
   1  25   3        0.20        0.28      1.78 o 
   2  25   3       15.33       17.25      2.66 o 
   3  25   3       67.04       64.89      5.67 o 
  -3  26   3        6.29        9.59      3.51 o 
  -2  26   3        2.51        2.89      2.88 o 
  -1  26   3       43.85       46.79      3.98 o 
   0  26   3       10.08        7.97      2.64 o 
   1  26   3        6.10        2.11      2.25 o 
   2  26   3       45.41       54.49      3.85 o 
  -1  27   3        0.36       -0.78      2.64 o 
   0  27   3        6.48        6.11      3.44 o 
   1  27   3        1.30        0.15      2.95 o 
 -10   0   4       44.69       53.04      7.63 o 
  -8   0   4       90.02       64.94      5.23 o 
  -6   0   4      100.11       78.20      4.79 o 
  -4   0   4     1395.29     1644.16     27.48 o 
  -2   0   4      277.88      305.98      3.66 o 
   0   0   4     2915.56     2782.21     30.43 o 
   2   0   4     6083.84     6382.22     82.57 o 
   4   0   4      377.66      379.36      6.63 o 
   6   0   4       86.59       77.76      2.99 o 
   8   0   4      105.76      102.26      6.95 o 
 -10   1   4        4.24        7.07      3.75 o 
  -9   1   4        5.67       12.59      2.84 o 
  -8   1   4        0.28       -0.65      1.34 o 
  -7   1   4      332.44      283.89      4.73 o 
  -6   1   4       43.71       43.48      1.86 o 
  -5   1   4      150.37      147.07      2.89 o 
  -4   1   4      160.24      189.16      2.70 o 
  -3   1   4     2105.23     2216.27     14.90 o 
  -2   1   4      538.79      541.12      3.87 o 
  -1   1   4     6727.70     6855.96     40.00 o 
   0   1   4     9769.63     9623.85     71.58 o 
   1   1   4       82.14       80.62      1.94 o 
   2   1   4      658.44      654.83      7.23 o 
   3   1   4       79.05       86.02      2.00 o 
   4   1   4       68.07       55.48      1.51 o 
   5   1   4      138.26      137.70      2.42 o 
   6   1   4       88.59       92.47      2.26 o 
   7   1   4      426.46      409.05      9.08 o 
   8   1   4        0.10        1.90      2.06 o 
   9   1   4        2.84        4.12      2.53 o 
 -10   2   4       15.38       15.07      4.26 o 
  -9   2   4       11.43        3.37      2.48 o 
  -8   2   4       61.03       61.09      2.50 o 
  -7   2   4      275.99      250.44      4.40 o 
  -6   2   4       10.19        6.95      1.17 o 
  -5   2   4       11.21        8.69      1.00 o 
  -4   2   4       82.32       84.06      1.83 o 
  -3   2   4      151.16      173.54      2.04 o 
  -2   2   4       18.47       16.02      0.74 o 
  -1   2   4      487.73      565.28      4.52 o 
   0   2   4      631.55      607.87      5.69 o 
   1   2   4      693.81      738.42      7.09 o 
   2   2   4      194.54      218.78      3.21 o 
   3   2   4        3.86        5.87      0.79 o 
   4   2   4      152.23      160.83      2.40 o 
   5   2   4       70.74       70.56      1.77 o 
   6   2   4       48.29       45.34      1.63 o 
   7   2   4      155.68      145.12      6.63 o 
   8   2   4       21.51       25.01      2.86 o 
   9   2   4        5.10        6.37      2.54 o 
 -10   3   4        0.75        3.02      3.46 o 
  -9   3   4        0.00       -0.23      2.01 o 
  -8   3   4       41.59       41.89      2.60 o 
  -7   3   4        2.49        0.66      1.25 o 
  -6   3   4       14.08       12.36      1.32 o 
  -5   3   4        2.02        1.50      0.82 o 
  -4   3   4      348.83      387.47      4.40 o 
  -3   3   4       10.74       14.24      0.87 o 
  -2   3   4     1295.58     1267.51      8.94 o 
  -1   3   4      620.62      572.67      4.87 o 
   0   3   4      209.28      239.73      2.70 o 
   1   3   4       39.70       58.64      2.09 o 
   2   3   4     1338.14     1424.14     28.89 o 
   3   3   4       10.77       11.81      1.04 o 
   4   3   4       58.20       68.19      1.70 o 
   5   3   4       24.07       23.67      1.26 o 
   6   3   4      135.07      151.29      2.74 o 
   7   3   4       40.80       36.11      2.47 o 
   8   3   4        3.50        0.88      2.09 o 
   9   3   4        0.26        0.03      2.51 o 
 -10   4   4        1.13       -1.53      3.41 o 
  -9   4   4       67.81       77.63      4.01 o 
  -8   4   4        2.92        0.47      1.86 o 
  -7   4   4       17.82       20.24      1.60 o 
  -6   4   4        8.16        9.53      1.26 o 
  -5   4   4      207.93      200.62      3.14 o 
  -4   4   4       22.63       21.14      1.46 o 
  -3   4   4      150.39      130.20      2.07 o 
  -2   4   4      239.25      215.36      2.47 o 
  -1   4   4      849.60      880.03      6.90 o 
   0   4   4        1.36        0.69      0.50 o 
   1   4   4      699.96      691.87      7.74 o 
   2   4   4       62.34       57.46      2.14 o 
   3   4   4       31.06       34.18      0.97 o 
   4   4   4      570.24      599.26      5.65 o 
   5   4   4       27.64       28.10      1.09 o 
   6   4   4      918.62      898.66      9.42 o 
   7   4   4       21.19       22.23      2.15 o 
   8   4   4       15.97       14.52      2.43 o 
   9   4   4        0.30       -3.30      3.30 o 
 -10   5   4       10.16       12.70      4.15 o 
  -9   5   4        1.16        1.13      2.08 o 
  -8   5   4        2.18        1.33      1.85 o 
  -7   5   4        0.10       -1.16      1.16 o 
  -6   5   4        0.61        1.00      4.18 o 
  -5   5   4       82.12       81.46      3.03 o 
  -4   5   4       56.43       58.50      2.13 o 
  -3   5   4       13.81       13.08      0.93 o 
  -2   5   4      311.13      337.20      3.32 o 
  -1   5   4       93.75       97.00      1.71 o 
   0   5   4     1178.34     1209.79      8.89 o 
   1   5   4      915.81      964.81      8.28 o 
   2   5   4     1012.30     1053.46      8.88 o 
   3   5   4       53.21       59.43      3.24 o 
   4   5   4       21.05       22.47      2.55 o 
   5   5   4        0.05       -0.56      0.56 o 
   6   5   4      346.14      350.03      4.68 o 
   7   5   4      106.03      114.77      3.72 o 
   8   5   4        2.37        6.08      1.92 o 
   9   5   4        0.89        1.24      3.82 o 
 -10   6   4       15.96       19.71      4.61 o 
  -9   6   4        5.34        7.13      2.46 o 
  -8   6   4        1.86        1.18      2.16 o 
  -7   6   4        3.28       -0.71      1.95 o 
  -6   6   4     1097.10     1071.03     13.49 o 
  -5   6   4      620.48      578.23      8.96 o 
  -4   6   4      157.40      167.95      3.44 o 
  -3   6   4      129.55      122.53      2.22 o 
  -2   6   4      147.14      170.34      3.88 o 
  -1   6   4      230.02      267.66      3.16 o 
   0   6   4      977.47      978.43      7.48 o 
   1   6   4      173.61      162.72      2.03 o 
   2   6   4       29.73       26.04      0.73 o 
   3   6   4      835.50      887.88     13.40 o 
   4   6   4      352.24      356.83      7.28 o 
   5   6   4      351.60      339.46      6.94 o 
   6   6   4       13.65        9.07      4.05 o 
   7   6   4      134.72      149.77      6.30 o 
   8   6   4       37.41       34.69      5.57 o 
   9   6   4       13.55       15.01      4.93 o 
 -10   7   4        2.73       -1.54      5.32 o 
  -9   7   4        3.44        8.56      2.38 o 
  -8   7   4        0.29       -1.93      1.93 o 
  -7   7   4       28.78       33.72      3.01 o 
  -6   7   4       48.23       48.33      3.51 o 
  -5   7   4      118.07      118.09      3.67 o 
  -4   7   4       79.66       75.47      3.30 o 
  -3   7   4     1665.55     1555.35     12.53 o 
  -2   7   4      665.47      698.68      7.74 o 
  -1   7   4        0.61        3.45      0.70 o 
   0   7   4     1025.92     1019.01      8.41 o 
   1   7   4       63.19       64.12      1.23 o 
   2   7   4       11.37        9.12      1.81 o 
   3   7   4      673.61      719.01     10.43 o 
   4   7   4        0.01        0.08      1.09 o 
   5   7   4      507.41      504.64     10.18 o 
   6   7   4       45.91       46.72      2.88 o 
   7   7   4       57.63       60.83      7.22 o 
   8   7   4       52.33       60.07      6.86 o 
   9   7   4       10.28       10.29      4.76 o 
  -9   8   4        1.67        2.52      2.58 o 
  -8   8   4        1.74        2.34      2.21 o 
  -7   8   4       22.67       22.53      4.70 o 
  -6   8   4      230.94      242.93      5.51 o 
  -5   8   4      113.63      111.37      3.69 o 
  -4   8   4        0.17        1.65      1.24 o 
  -3   8   4      311.84      280.45      3.86 o 
  -2   8   4      303.26      346.26      5.43 o 
  -1   8   4      266.46      285.77      3.68 o 
   0   8   4      581.18      607.41      7.03 o 
   1   8   4      492.81      490.54      5.31 o 
   2   8   4        0.13       -0.13      1.05 o 
   3   8   4       27.93       35.22      2.59 o 
   4   8   4      107.11      115.22      3.65 o 
   5   8   4       46.24       45.59      2.74 o 
   6   8   4       24.20       22.69      3.12 o 
   7   8   4       28.78       29.93      3.52 o 
   8   8   4       20.19       23.75      5.40 o 
   9   8   4        0.11       -3.99      4.07 o 
  -9   9   4       41.25       50.04      4.25 o 
  -8   9   4        4.57        4.14      2.43 o 
  -7   9   4        2.62       -0.09      1.96 o 
  -6   9   4        1.38        2.34      1.81 o 
  -5   9   4     2729.76     2609.79     31.72 o 
  -4   9   4      416.75      407.04      6.61 o 
  -3   9   4      177.44      184.31      3.07 o 
  -2   9   4       32.53       41.23      2.27 o 
  -1   9   4     1187.61     1276.90     12.43 o 
   0   9   4       56.68       55.21      2.20 o 
   1   9   4        4.81        5.69      0.63 o 
   2   9   4      510.24      553.84      6.37 o 
   3   9   4      576.50      558.11     12.24 o 
   4   9   4      271.25      257.26      5.65 o 
   5   9   4      856.99      826.81     18.76 o 
   6   9   4        8.19        4.87      2.59 o 
   7   9   4        0.00       -0.96      2.51 o 
   8   9   4        7.35        9.60      4.67 o 
   9   9   4        4.20        7.93      5.15 o 
  -9  10   4        4.98        4.61      2.83 o 
  -8  10   4        0.16       -2.71      2.71 o 
  -7  10   4        0.01       -1.88      1.88 o 
  -6  10   4      103.51       93.69      4.36 o 
  -5  10   4       64.77       71.50      8.00 o 
  -4  10   4      123.19      127.00      7.09 o 
  -3  10   4       25.04       29.76      2.44 o 
  -2  10   4        3.21        0.85      1.09 o 
  -1  10   4      159.08      151.45      2.99 o 
   0  10   4       34.33       26.69      1.47 o 
   1  10   4      284.35      299.09      4.47 o 
   2  10   4      672.07      712.35      6.96 o 
   3  10   4       15.14       14.72      2.15 o 
   4  10   4        0.05        1.85      1.44 o 
   5  10   4        2.19       -0.97      1.73 o 
   6  10   4       89.50       78.70      7.55 o 
   7  10   4        5.82        2.50      2.64 o 
   8  10   4        5.89       11.75      4.85 o 
   9  10   4        6.16       13.12      6.05 o 
  -9  11   4        9.72        9.23      3.65 o 
  -8  11   4        3.96       -1.40      2.24 o 
  -7  11   4        7.75        7.09      2.36 o 
  -6  11   4        0.13       -1.94      1.94 o 
  -5  11   4      586.81      582.19      9.74 o 
  -4  11   4      167.28      164.56      4.19 o 
  -3  11   4      117.74      127.13      3.95 o 
  -2  11   4      184.47      188.77      3.64 o 
  -1  11   4      939.97      967.76     10.82 o 
   0  11   4        2.64        4.12      0.88 o 
   1  11   4       21.24       17.49      1.10 o 
   2  11   4        4.58        3.85      0.98 o 
   3  11   4      119.67      123.48      5.92 o 
   4  11   4      243.04      227.47      5.51 o 
   5  11   4       88.78       83.73      8.73 o 
   6  11   4        5.51        2.71      2.61 o 
   7  11   4        0.44        1.17      2.74 o 
   8  11   4        9.43       16.51      5.53 o 
  -9  12   4       23.77       28.75      5.99 o 
  -8  12   4       11.01       14.28      2.95 o 
  -7  12   4       26.13       32.03      3.70 o 
  -6  12   4       44.06       47.20      3.42 o 
  -5  12   4      305.55      290.63      6.09 o 
  -4  12   4       22.91       22.39      2.02 o 
  -3  12   4      300.56      290.88      6.36 o 
  -2  12   4      162.26      159.78      3.42 o 
  -1  12   4       16.24       15.26      1.33 o 
   0  12   4       21.79       26.63      1.62 o 
   1  12   4     2013.84     1984.26     17.90 o 
   2  12   4      234.76      239.92      3.15 o 
   3  12   4       20.63       26.58      4.20 o 
   4  12   4      180.62      165.08      4.78 o 
   5  12   4      135.25      132.28      6.09 o 
   6  12   4        0.41       -2.51      2.51 o 
   7  12   4       42.87       36.87      4.44 o 
   8  12   4        0.05       -2.95      2.95 o 
  -9  13   4        0.14        6.56      3.01 o 
  -8  13   4       18.83       21.40      3.89 o 
  -7  13   4        0.98        4.64      2.33 o 
  -6  13   4        0.06       -0.72      2.06 o 
  -5  13   4        5.27        2.31      2.07 o 
  -4  13   4        3.59        0.71      1.43 o 
  -3  13   4        8.00       10.29      2.38 o 
  -2  13   4        0.06       -0.19      1.00 o 
  -1  13   4       35.20       32.66      1.76 o 
   0  13   4      335.54      334.01      5.43 o 
   1  13   4        1.92        3.42      1.07 o 
   2  13   4       16.04       19.01      1.03 o 
   3  13   4       12.71       10.08      3.64 o 
   4  13   4       26.57       20.93      3.09 o 
   5  13   4       80.24       68.92      4.80 o 
   6  13   4      132.89      133.06      6.59 o 
   7  13   4       32.79       30.37      4.22 o 
   8  13   4        8.78        7.67      3.62 o 
  -8  14   4       17.58       14.12      3.25 o 
  -7  14   4       60.38       70.06      4.30 o 
  -6  14   4       52.16       45.39      5.72 o 
  -5  14   4        1.24       -1.39      1.91 o 
  -4  14   4      180.07      156.43      4.31 o 
  -3  14   4        0.81        1.03      1.61 o 
  -2  14   4      103.34      102.46      4.78 o 
  -1  14   4      176.19      165.61      3.95 o 
   0  14   4      114.95       95.09      3.99 o 
   1  14   4      193.61      185.52      3.75 o 
   2  14   4        0.04       -0.75      0.75 o 
   3  14   4      238.58      219.14     10.55 o 
   4  14   4       86.32       59.05      4.30 o 
   5  14   4       14.34        9.90      2.89 o 
   6  14   4        0.24       -2.38      2.38 o 
   7  14   4      168.64      192.67      9.45 o 
   8  14   4        0.50        2.21      3.45 o 
  -8  15   4       36.72       42.85      4.03 o 
  -7  15   4       10.79       16.44      3.43 o 
  -6  15   4        0.00        0.00      2.68 o 
  -5  15   4        1.27       -1.11      1.90 o 
  -4  15   4        0.11        0.59      1.79 o 
  -3  15   4        0.03       -0.90      1.54 o 
  -2  15   4       37.26       33.97      2.25 o 
  -1  15   4      410.72      382.65      6.42 o 
   0  15   4       20.01       23.17      1.79 o 
   1  15   4      218.20      215.34      4.22 o 
   2  15   4      781.43      764.52      9.56 o 
   3  15   4       11.41       15.69      4.16 o 
   4  15   4      124.99      107.79      5.64 o 
   5  15   4        0.90        1.92      2.52 o 
   6  15   4      173.53      149.36      7.24 o 
   7  15   4       11.08       12.24      6.30 o 
   8  15   4        0.09        0.42      3.55 o 
  -8  16   4        7.63        7.45      4.21 o 
  -7  16   4        3.62        1.85      2.59 o 
  -6  16   4        2.14        6.71      2.40 o 
  -5  16   4       85.30       69.26      5.25 o 
  -4  16   4        1.80        0.96      1.84 o 
  -3  16   4        3.13        2.25      1.68 o 
  -2  16   4      117.90      100.09      3.46 o 
  -1  16   4       18.01       17.51      1.91 o 
   0  16   4      103.04      110.62      3.81 o 
   1  16   4        2.53        4.47      1.43 o 
   2  16   4      385.22      369.71      5.60 o 
   3  16   4       36.48       28.56      4.89 o 
   4  16   4        5.95        3.69      2.55 o 
   5  16   4        6.93        5.92      2.97 o 
   6  16   4       43.64       51.85      5.02 o 
   7  16   4        0.02       -2.46      3.04 o 
  -8  17   4       68.67       93.52      5.37 o 
  -7  17   4        2.20       -1.38      2.96 o 
  -6  17   4       42.78       54.25      3.87 o 
  -5  17   4       17.08       16.59      2.84 o 
  -4  17   4       13.70       17.75      2.65 o 
  -3  17   4        7.95        8.66      1.83 o 
  -2  17   4       17.31       17.66      2.02 o 
  -1  17   4        1.09        0.88      1.41 o 
   0  17   4      260.68      245.25      5.01 o 
   1  17   4      393.39      375.24      6.21 o 
   2  17   4        4.85        5.53      2.36 o 
   3  17   4      129.32      113.11      8.40 o 
   4  17   4        6.45        8.40      2.84 o 
   5  17   4        7.95       10.39      3.19 o 
   6  17   4       20.12       24.14      4.06 o 
   7  17   4        0.10       -1.50      3.16 o 
  -7  18   4       17.51       26.96      4.03 o 
  -6  18   4        0.52       -0.83      2.34 o 
  -5  18   4        0.25        1.36      2.11 o 
  -4  18   4       70.96       66.00      5.34 o 
  -3  18   4      278.90      249.63      6.11 o 
  -2  18   4        0.06       -1.44      1.44 o 
  -1  18   4       63.96       60.97      2.85 o 
   0  18   4       71.39       75.80      3.05 o 
   1  18   4      311.24      304.02      5.54 o 
   2  18   4        2.11        3.61      1.59 o 
   3  18   4       15.82       12.82      4.80 o 
   4  18   4       17.22       19.06      3.52 o 
   5  18   4       22.67       25.14      6.15 o 
   6  18   4        9.68        7.98      3.46 o 
   7  18   4        3.09        1.42      3.42 o 
  -7  19   4        4.46        9.98      3.11 o 
  -6  19   4        9.76       13.05      3.29 o 
  -5  19   4        0.31       -0.01      2.09 o 
  -4  19   4       16.34       16.86      2.72 o 
  -3  19   4       49.26       46.81      2.94 o 
  -2  19   4       45.23       41.03      2.70 o 
  -1  19   4       16.63       18.76      2.12 o 
   0  19   4       20.63       21.72      2.06 o 
   1  19   4      462.89      460.27      8.75 o 
   2  19   4        3.11        1.77      1.56 o 
   3  19   4        0.02       -0.28      1.21 o 
   4  19   4       25.76       23.98      3.85 o 
   5  19   4       55.77       47.19      4.87 o 
   6  19   4       24.07       24.33      4.80 o 
  -6  20   4        7.53       10.30      2.90 o 
  -5  20   4        4.56        0.68      2.14 o 
  -4  20   4       40.85       40.53      3.72 o 
  -3  20   4       11.44        5.28      1.88 o 
  -2  20   4        2.35        3.10      1.68 o 
  -1  20   4       94.79       92.92      5.42 o 
   0  20   4      203.38      190.50      7.54 o 
   1  20   4        0.47       -0.94      1.73 o 
   2  20   4        5.18        9.70      1.85 o 
   3  20   4        0.24        2.32      1.38 o 
   4  20   4        0.72        2.83      3.73 o 
   5  20   4        6.80        7.05      3.48 o 
   6  20   4        9.32        7.43      3.65 o 
  -6  21   4        1.24        2.70      2.69 o 
  -5  21   4        2.41        1.81      2.35 o 
  -4  21   4        6.17        7.59      2.24 o 
  -3  21   4        6.23        1.56      1.79 o 
  -2  21   4        0.94        2.31      2.06 o 
  -1  21   4        2.68        3.61      1.72 o 
   0  21   4      209.36      231.57      6.39 o 
   1  21   4        7.03        4.56      2.04 o 
   2  21   4       19.13       26.85      2.40 o 
   3  21   4       15.84       23.35      3.80 o 
   4  21   4       10.59       12.82      3.75 o 
   5  21   4        0.19       -2.67      2.67 o 
  -6  22   4        6.95        6.56      2.97 o 
  -5  22   4        9.20       23.00      3.76 o 
  -4  22   4        0.02       -0.92      2.20 o 
  -3  22   4        0.03        0.02      1.90 o 
  -2  22   4        2.86        1.08      2.38 o 
  -1  22   4       26.48       28.72      5.53 o 
   0  22   4       27.70       32.54      5.12 o 
   1  22   4       37.18       36.05      3.07 o 
   2  22   4        0.51        0.21      1.56 o 
   3  22   4        0.11       -1.54      2.75 o 
   4  22   4        0.06       -0.78      2.83 o 
   5  22   4        0.02        0.41      3.27 o 
  -5  23   4        2.57        3.45      2.68 o 
  -4  23   4        0.19       -0.54      2.12 o 
  -3  23   4       48.57       50.37      3.41 o 
  -2  23   4        8.11       10.03      4.49 o 
  -1  23   4        7.02        3.95      2.32 o 
   0  23   4        0.11       -1.96      1.96 o 
   1  23   4       12.74       11.75      2.40 o 
   2  23   4        2.70        3.03      1.69 o 
   3  23   4       18.70       16.80      3.80 o 
   4  23   4        2.11        4.93      3.26 o 
  -4  24   4        2.84        3.66      2.57 o 
  -3  24   4        5.06        4.70      2.73 o 
  -2  24   4        1.29       -1.97      2.24 o 
  -1  24   4       14.80       18.91      2.93 o 
   0  24   4        8.43        6.95      2.73 o 
   1  24   4        0.28        1.05      2.01 o 
   2  24   4       14.01       16.68      2.60 o 
   3  24   4        3.88       -2.00      2.86 o 
   4  24   4        4.28        1.91      3.49 o 
  -3  25   4        1.60        0.68      2.78 o 
  -2  25   4       12.83        9.10      2.84 o 
  -1  25   4        4.53        5.76      2.58 o 
   0  25   4        6.80        4.80      2.43 o 
   1  25   4        2.90        4.95      2.12 o 
   2  25   4       25.19       27.00      2.96 o 
   3  25   4       38.05       50.52      8.70 o 
  -2  26   4       69.27       81.44      5.04 o 
  -1  26   4       50.08       66.35      4.54 o 
   0  26   4        0.78        2.11      2.53 o 
   1  26   4       16.67       11.25      2.65 o 
   2  26   4        2.20        3.91      4.50 o 
  -9   0   5       69.38       76.94      5.60 o 
  -7   0   5      489.30      432.66      8.74 o 
  -5   0   5       16.42       10.95      1.86 o 
  -3   0   5     2395.69     2612.79     23.35 o 
  -1   0   5     3370.21     3518.14     33.63 o 
   1   0   5     5638.77     6061.07     81.02 o 
   3   0   5       82.61      101.57      5.57 o 
   5   0   5       90.61       91.94      3.96 o 
   7   0   5       47.12       67.62      5.36 o 
   9   0   5       21.94       31.04      4.76 o 
 -10   1   5       27.18       33.35      7.93 o 
  -9   1   5        1.92        1.71      2.17 o 
  -8   1   5       30.95       29.17      2.14 o 
  -7   1   5       81.01       69.07      2.58 o 
  -6   1   5      199.01      199.75      3.80 o 
  -5   1   5        0.22       -0.71      0.90 o 
  -4   1   5     1035.02     1065.06     11.16 o 
  -3   1   5       98.75      112.71      1.96 o 
  -2   1   5     1016.61     1070.61      7.93 o 
  -1   1   5       12.99       11.15      1.24 o 
   0   1   5      347.23      347.28      3.98 o 
   1   1   5     1620.91     1699.03     19.59 o 
   2   1   5      239.23      264.54      3.91 o 
   3   1   5     1054.16     1097.58     11.59 o 
   4   1   5      374.88      409.71      4.89 o 
   5   1   5       58.50       71.54      1.90 o 
   6   1   5      365.77      350.92      5.92 o 
   7   1   5      154.73      160.73      5.48 o 
   8   1   5        0.46        1.03      2.10 o 
   9   1   5        0.00       -0.36      2.34 o 
 -10   2   5        0.93        0.15      5.38 o 
  -9   2   5        0.97        0.19      2.35 o 
  -8   2   5       71.87       68.30      3.13 o 
  -7   2   5      284.67      258.74      5.17 o 
  -6   2   5        1.73        1.65      1.09 o 
  -5   2   5      117.63      100.82      2.62 o 
  -4   2   5        3.59        6.15      1.06 o 
  -3   2   5       46.20       53.85      1.52 o 
  -2   2   5      551.55      610.15      4.87 o 
  -1   2   5     1590.28     1635.92     10.65 o 
   0   2   5      363.85      407.70      4.44 o 
   1   2   5      420.39      397.57      4.62 o 
   2   2   5      117.98      140.49      2.68 o 
   3   2   5      160.41      183.10      3.15 o 
   4   2   5      186.63      187.92      2.93 o 
   5   2   5       32.69       33.81      1.33 o 
   6   2   5       11.33        8.94      1.64 o 
   7   2   5        7.59        4.66      2.09 o 
   8   2   5       12.94        7.71      2.33 o 
   9   2   5        1.34        6.05      3.99 o 
 -10   3   5        2.12        0.83      4.27 o 
  -9   3   5       48.48       54.84      3.69 o 
  -8   3   5        3.90        5.91      1.82 o 
  -7   3   5       98.35       82.34      2.71 o 
  -6   3   5        7.86        4.88      1.23 o 
  -5   3   5      264.35      259.31      4.10 o 
  -4   3   5       11.95       15.87      1.43 o 
  -3   3   5      231.51      245.11      3.56 o 
  -2   3   5      276.73      305.91      3.05 o 
  -1   3   5     1087.05     1076.69      8.35 o 
   0   3   5      155.93      153.59      2.43 o 
   1   3   5     1550.19     1603.45     13.21 o 
   2   3   5       43.49       59.47      1.54 o 
   3   3   5        0.05        3.53      0.82 o 
   4   3   5       23.68       23.27      1.24 o 
   5   3   5        6.47        5.06      0.91 o 
   6   3   5      107.27      100.37      4.08 o 
   7   3   5       59.51       61.74      3.55 o 
   8   3   5       39.77       51.30      3.44 o 
   9   3   5        3.23       -2.23      3.60 o 
 -10   4   5        4.02        3.64      4.10 o 
  -9   4   5        0.00       -0.53      2.03 o 
  -8   4   5       51.99       52.16      3.38 o 
  -7   4   5        0.28       -0.09      1.23 o 
  -6   4   5       87.58       75.06      2.42 o 
  -5   4   5        0.43        1.38      1.36 o 
  -4   4   5      121.06      139.16      5.00 o 
  -3   4   5       42.80       47.73      1.52 o 
  -2   4   5       25.88       25.62      1.02 o 
  -1   4   5       87.86       89.83      1.74 o 
   0   4   5      175.96      160.85      2.32 o 
   1   4   5     5937.65     5898.75     44.61 o 
   2   4   5       44.47       34.24      1.13 o 
   3   4   5      347.86      364.78      6.56 o 
   4   4   5        6.26        6.49      0.83 o 
   5   4   5       10.00       12.27      1.38 o 
   6   4   5        0.54        0.03      1.09 o 
   7   4   5        1.85        1.03      2.89 o 
   8   4   5        7.95        9.39      3.90 o 
   9   4   5        3.76       10.08      4.37 o 
 -10   5   5       19.74       31.18      5.34 o 
  -9   5   5        0.00        1.67      2.11 o 
  -8   5   5        9.60       11.16      3.00 o 
  -7   5   5       85.49       72.34      4.31 o 
  -6   5   5       52.34       52.83      2.89 o 
  -5   5   5       60.83       64.43      4.81 o 
  -4   5   5        8.24       12.11      1.59 o 
  -3   5   5     1122.83     1137.01     10.57 o 
  -2   5   5       53.69       64.11      1.98 o 
  -1   5   5       37.54       41.82      1.26 o 
   0   5   5     1048.74     1019.70      8.41 o 
   1   5   5     1296.78     1314.55     11.13 o 
   2   5   5       87.35       85.78      1.83 o 
   3   5   5       50.80       50.76      1.47 o 
   4   5   5       44.64       44.72      1.29 o 
   5   5   5      563.68      566.78      7.33 o 
   6   5   5       52.30       52.60      2.43 o 
   7   5   5       74.88       76.16      2.79 o 
   8   5   5        8.52        7.03      4.03 o 
   9   5   5       10.97       15.74      5.10 o 
  -9   6   5        2.68        3.09      2.30 o 
  -8   6   5        7.72        8.36      2.21 o 
  -7   6   5      126.91      126.88      4.39 o 
  -6   6   5      116.98      115.77      4.02 o 
  -5   6   5       98.33       96.13      3.48 o 
  -4   6   5       32.61       35.46      1.71 o 
  -3   6   5      993.12      962.34      9.32 o 
  -2   6   5      216.57      222.78      3.75 o 
  -1   6   5       91.73       92.96      1.82 o 
   0   6   5     1045.92     1033.88      8.04 o 
   1   6   5      512.31      517.53      5.23 o 
   2   6   5      298.11      309.35      3.98 o 
   3   6   5      208.31      235.34      5.14 o 
   4   6   5      274.61      275.69      6.14 o 
   5   6   5      208.06      213.74     12.73 o 
   6   6   5       57.22       50.43      3.74 o 
   7   6   5       15.41       14.66      2.92 o 
   8   6   5        2.81        6.82      4.24 o 
   9   6   5       45.27       45.49      6.43 o 
  -9   7   5        0.62       -0.20      2.24 o 
  -8   7   5       24.98       33.86      4.92 o 
  -7   7   5        0.11        1.08      1.82 o 
  -6   7   5      168.21      156.21      4.71 o 
  -5   7   5      208.21      196.66      6.11 o 
  -4   7   5      707.01      653.31      7.84 o 
  -3   7   5       10.75        5.61      0.99 o 
  -2   7   5      240.74      261.52      5.83 o 
  -1   7   5      230.84      271.48      4.06 o 
   0   7   5       52.20       49.97      1.76 o 
   1   7   5       77.25       64.57      1.44 o 
   2   7   5       33.42       33.00      1.36 o 
   3   7   5      901.69      964.88     17.09 o 
   4   7   5      180.34      180.93     12.07 o 
   5   7   5       23.11       24.95      2.36 o 
   6   7   5       89.99       88.00      4.88 o 
   7   7   5      214.94      223.98      8.02 o 
   8   7   5        6.75       10.46      4.37 o 
   9   7   5        8.40       14.24      5.19 o 
  -9   8   5        0.60        1.45      2.37 o 
  -8   8   5        0.52        0.82      1.96 o 
  -7   8   5        0.01        1.82      1.85 o 
  -6   8   5      160.80      148.31      5.22 o 
  -5   8   5      311.41      310.89      6.38 o 
  -4   8   5      107.71      106.96      3.63 o 
  -3   8   5        2.65        7.87      1.40 o 
  -2   8   5       15.52       16.44      1.34 o 
  -1   8   5     2101.25     2211.78     20.08 o 
   0   8   5        8.07        6.85      0.80 o 
   1   8   5      194.65      213.42      2.78 o 
   2   8   5       36.95       35.39      1.29 o 
   3   8   5      162.40      165.13      5.40 o 
   4   8   5       13.69       10.19      2.96 o 
   5   8   5        6.92        3.72      2.46 o 
   6   8   5      108.77      109.86      5.35 o 
   7   8   5        3.03        3.20      2.61 o 
   8   8   5        1.54        0.13      3.77 o 
   9   8   5        0.51        4.54      4.67 o 
  -9   9   5       73.54       92.15      4.65 o 
  -8   9   5        5.59        6.78      2.24 o 
  -7   9   5        1.69       -1.92      1.92 o 
  -6   9   5      583.95      555.28     10.00 o 
  -5   9   5     2790.55     2715.27     28.94 o 
  -4   9   5     1759.51     1669.39     16.53 o 
  -3   9   5        0.66        1.47      1.00 o 
  -2   9   5       10.50       11.24      1.23 o 
  -1   9   5      602.04      602.50      7.09 o 
   0   9   5       37.62       44.60      1.42 o 
   1   9   5       10.76       13.09      0.83 o 
   2   9   5       13.80       17.45      0.91 o 
   3   9   5      240.21      253.00      7.10 o 
   4   9   5      228.10      227.26      6.69 o 
   5   9   5       40.52       35.46      2.62 o 
   6   9   5       22.46       23.10      3.22 o 
   7   9   5       59.86       69.16      5.05 o 
   8   9   5        6.12        8.66      4.89 o 
  -9  10   5        0.01        1.39      2.49 o 
  -8  10   5       43.98       51.63      3.56 o 
  -7  10   5        2.28        0.47      1.84 o 
  -6  10   5      107.21      111.25      4.24 o 
  -5  10   5      991.51      957.26     13.00 o 
  -4  10   5       98.99       99.90      3.20 o 
  -3  10   5        0.00        0.10      1.32 o 
  -2  10   5       34.19       37.40      2.03 o 
  -1  10   5     1296.22     1336.17     13.23 o 
   0  10   5        2.30        0.53      0.85 o 
   1  10   5       33.23       29.20      1.08 o 
   2  10   5        5.49        8.78      0.82 o 
   3  10   5        0.00        1.22      1.82 o 
   4  10   5        7.88        7.71      2.38 o 
   5  10   5       30.95       26.61      2.45 o 
   6  10   5        0.18       -2.29      2.29 o 
   7  10   5        1.64        2.27      2.87 o 
   8  10   5       14.37       13.03      4.93 o 
  -9  11   5       33.71       42.12      3.78 o 
  -8  11   5        7.10        2.56      2.88 o 
  -7  11   5        0.00       -0.33      1.83 o 
  -6  11   5      201.73      186.79      7.47 o 
  -5  11   5       78.10       69.23      3.43 o 
  -4  11   5        4.08        3.27      1.34 o 
  -3  11   5      192.58      188.13      5.16 o 
  -2  11   5       53.47       55.81      2.16 o 
  -1  11   5       57.56       75.00      2.40 o 
   0  11   5       54.24       60.07      2.00 o 
   1  11   5       34.00       37.06      1.32 o 
   2  11   5      158.97      150.74      2.84 o 
   3  11   5       10.89       13.65      2.43 o 
   4  11   5        1.92        1.19      1.97 o 
   5  11   5        0.00       -1.45      2.12 o 
   6  11   5        4.91        5.63      2.69 o 
   7  11   5        5.15        1.90      2.97 o 
   8  11   5       77.24       75.08      7.98 o 
  -9  12   5        0.14       -2.78      2.78 o 
  -8  12   5        0.14        2.00      2.36 o 
  -7  12   5       14.76       11.95      2.42 o 
  -6  12   5      103.36       91.99      4.39 o 
  -5  12   5       14.87       17.42      2.32 o 
  -4  12   5       71.75       73.95      2.35 o 
  -3  12   5        8.29        9.96      1.70 o 
  -2  12   5      116.36      117.67      5.37 o 
  -1  12   5      493.46      506.44      7.21 o 
   0  12   5       44.41       42.72      1.76 o 
   1  12   5       53.91       50.45      2.53 o 
   2  12   5       91.29       92.72      1.94 o 
   3  12   5      214.51      213.48      6.68 o 
   4  12   5        3.44        5.55      2.31 o 
   5  12   5       90.41       73.10      5.55 o 
   6  12   5       91.03       83.12      6.47 o 
   7  12   5       41.62       41.32      4.64 o 
   8  12   5        4.44       15.78      5.53 o 
  -8  13   5       11.82       11.16      2.71 o 
  -7  13   5        0.07       -1.60      2.35 o 
  -6  13   5       73.62       77.24      3.77 o 
  -5  13   5       18.44       16.17      2.26 o 
  -4  13   5       19.97       22.25      2.47 o 
  -3  13   5       70.25       48.97      2.64 o 
  -2  13   5      205.96      225.73      4.44 o 
  -1  13   5      104.39      110.55      2.97 o 
   0  13   5        2.39        0.73      0.98 o 
   1  13   5      214.31      215.26      4.05 o 
   2  13   5        0.43       -0.76      0.76 o 
   3  13   5        0.04       -1.72      2.74 o 
   4  13   5       30.79       36.35      3.41 o 
   5  13   5       36.42       31.57      3.85 o 
   6  13   5       27.22       34.98      4.16 o 
   7  13   5      203.17      197.99     13.70 o 
   8  13   5        5.09        8.28      5.62 o 
  -8  14   5       10.37        5.52      3.06 o 
  -7  14   5        0.09       -1.33      2.01 o 
  -6  14   5       11.78        8.15      2.17 o 
  -5  14   5        3.03        5.84      1.93 o 
  -4  14   5        1.23        0.97      1.15 o 
  -3  14   5       63.36       52.59      2.72 o 
  -2  14   5       33.21       36.92      2.36 o 
  -1  14   5       22.56       22.55      1.67 o 
   0  14   5      299.46      306.04      5.37 o 
   1  14   5       40.18       38.83      1.96 o 
   2  14   5        0.03       -0.56      1.45 o 
   3  14   5       18.80       19.81      4.42 o 
   4  14   5        1.15        0.30      3.39 o 
   5  14   5       11.33       10.15      2.91 o 
   6  14   5       16.56       16.94      3.65 o 
   7  14   5        2.27        9.15      3.64 o 
  -8  15   5        1.36        2.69      2.57 o 
  -7  15   5       72.17       86.15      4.34 o 
  -6  15   5        2.26        1.46      1.99 o 
  -5  15   5        2.48       -1.76      1.76 o 
  -4  15   5        3.10        4.10      1.74 o 
  -3  15   5        4.99        5.83      1.68 o 
  -2  15   5       69.91       55.00      4.15 o 
  -1  15   5        7.04        6.99      1.57 o 
   0  15   5       71.80       62.29      4.42 o 
   1  15   5      793.73      779.10      9.87 o 
   2  15   5      258.39      251.02      4.24 o 
   3  15   5       13.13       14.49      4.12 o 
   4  15   5        8.34       10.88      2.89 o 
   5  15   5      101.76       84.60      5.41 o 
   6  15   5        6.25        6.81      3.15 o 
   7  15   5        3.59        1.14      4.20 o 
  -8  16   5        0.16       -2.00      2.63 o 
  -7  16   5       16.81       18.56      2.99 o 
  -6  16   5        0.36       -1.90      1.90 o 
  -5  16   5        9.47        7.39      2.10 o 
  -4  16   5        6.15        8.28      1.97 o 
  -3  16   5      354.03      306.18      6.58 o 
  -2  16   5        0.95       -0.23      1.41 o 
  -1  16   5       76.70       75.02      3.05 o 
   0  16   5      109.88      115.23      6.55 o 
   1  16   5     1307.18     1318.46     15.08 o 
   2  16   5        3.43        3.57      2.49 o 
   3  16   5       58.91       53.94      6.35 o 
   4  16   5       17.64       18.56      3.32 o 
   5  16   5        6.50        3.75      2.85 o 
   6  16   5       24.02       16.13      3.87 o 
   7  16   5       91.95       90.94     10.61 o 
  -7  17   5      119.56      135.65      5.43 o 
  -6  17   5      102.41      115.92      4.77 o 
  -5  17   5        3.18        2.92      1.96 o 
  -4  17   5        8.70        7.86      2.04 o 
  -3  17   5      184.18      166.32      7.90 o 
  -2  17   5      167.89      145.76      4.29 o 
  -1  17   5       30.44       30.36      2.27 o 
   0  17   5       41.37       39.90      2.85 o 
   1  17   5       37.22       44.12      2.79 o 
   2  17   5        1.38        1.44      2.41 o 
   3  17   5        9.42        5.75      4.20 o 
   4  17   5       33.38       19.37      3.47 o 
   5  17   5        3.93        8.79      3.10 o 
   6  17   5        0.01        3.48      3.19 o 
   7  17   5        4.01        8.57      4.15 o 
  -7  18   5       21.35       28.93      3.46 o 
  -6  18   5       63.57       78.47      4.22 o 
  -5  18   5       11.18        9.98      2.29 o 
  -4  18   5      155.48      157.30      5.00 o 
  -3  18   5        0.38       -1.56      1.56 o 
  -2  18   5        0.16        1.91      1.67 o 
  -1  18   5       71.72       63.50      2.99 o 
   0  18   5       55.43       52.67      2.77 o 
   1  18   5       47.33       50.87      3.03 o 
   2  18   5      111.66      111.93      3.84 o 
   3  18   5        3.82        8.83      4.16 o 
   4  18   5        5.45        2.98      2.75 o 
   5  18   5        4.83       10.89      3.46 o 
   6  18   5        1.12       -1.37      3.77 o 
  -7  19   5        7.31       10.72      3.31 o 
  -6  19   5        0.53        0.86      2.27 o 
  -5  19   5        0.02       -2.12      2.12 o 
  -4  19   5      123.44      111.06      4.41 o 
  -3  19   5       34.89       31.09      2.76 o 
  -2  19   5        2.89        2.05      1.75 o 
  -1  19   5       53.53       50.08      3.02 o 
   0  19   5      521.67      545.54     10.16 o 
   1  19   5        5.68        7.92      2.09 o 
   2  19   5        0.00        0.14      1.59 o 
   3  19   5       24.29       29.33      5.92 o 
   4  19   5       10.29        4.78      2.82 o 
   5  19   5        0.13       -0.85      2.95 o 
   6  19   5       21.13       26.20      4.58 o 
  -6  20   5        3.71        1.51      2.55 o 
  -5  20   5        4.24        3.03      2.32 o 
  -4  20   5        0.33       -0.56      1.79 o 
  -3  20   5        0.04        1.31      1.75 o 
  -2  20   5       33.53       36.98      2.78 o 
  -1  20   5        5.01        5.65      1.90 o 
   0  20   5      152.71      153.58      5.28 o 
   1  20   5        8.46        8.67      2.95 o 
   2  20   5        0.08        0.42      1.61 o 
   3  20   5        5.03        3.10      2.79 o 
   4  20   5       28.41       32.08      4.35 o 
   5  20   5        5.12        4.12      3.61 o 
   6  20   5        0.25       -2.63      3.59 o 
  -6  21   5        9.52       13.92      3.87 o 
  -5  21   5       13.82       12.88      3.66 o 
  -4  21   5        2.25        2.30      2.01 o 
  -3  21   5        5.49        4.36      1.99 o 
  -2  21   5        3.05        5.00      1.90 o 
  -1  21   5       64.62       68.22      4.01 o 
   0  21   5       25.02       28.17      2.99 o 
   1  21   5       37.48       38.18      3.00 o 
   2  21   5        5.94        4.04      1.77 o 
   3  21   5       13.33       13.39      3.54 o 
   4  21   5        8.16       13.79      3.85 o 
   5  21   5       39.82       44.57      5.15 o 
  -5  22   5       17.70       20.89      3.06 o 
  -4  22   5        0.27        0.26      2.04 o 
  -3  22   5        8.27        1.14      1.96 o 
  -2  22   5       13.11       19.96      2.97 o 
  -1  22   5       17.55       22.43      2.98 o 
   0  22   5       10.74       11.51      2.51 o 
   1  22   5       70.30       66.09      3.72 o 
   2  22   5        0.25        0.30      1.72 o 
   3  22   5        2.71        4.57      3.28 o 
   4  22   5       14.52       17.42      4.15 o 
   5  22   5       32.23       16.82      4.36 o 
  -5  23   5       64.08       75.02      6.37 o 
  -4  23   5        0.01       -0.72      3.33 o 
  -3  23   5       12.70       11.81      5.30 o 
  -2  23   5        1.10       -1.49      2.23 o 
  -1  23   5        0.05        2.38      2.24 o 
   0  23   5        8.49        9.62      2.45 o 
   1  23   5       12.06       11.46      2.49 o 
   2  23   5        6.31        4.75      2.27 o 
   3  23   5        2.25        9.20      3.53 o 
   4  23   5       57.64       59.83      7.95 o 
  -4  24   5        6.68        4.54      3.58 o 
  -3  24   5        9.59        6.69      2.89 o 
  -2  24   5       16.58       21.36      4.39 o 
  -1  24   5        0.14       -1.55      2.28 o 
   0  24   5        9.36       10.27      2.83 o 
   1  24   5       33.91       26.34      3.09 o 
   2  24   5        1.50        0.43      2.92 o 
   3  24   5        2.85        3.03      3.15 o 
  -3  25   5        0.63       -1.51      2.88 o 
  -2  25   5        1.98       -1.96      2.50 o 
  -1  25   5        9.89        9.20      3.15 o 
   0  25   5        9.88        5.03      2.54 o 
   1  25   5        3.07        1.51      2.21 o 
   2  25   5        7.92        4.39      4.52 o 
  -1  26   5        6.16        0.91      2.81 o 
   0  26   5        1.13       -0.89      2.53 o 
   1  26   5        0.01        0.60      2.63 o 
 -10   0   6       43.67       68.60      9.13 o 
  -8   0   6      157.47      153.06      5.51 o 
  -6   0   6      219.23      182.69      7.86 o 
  -4   0   6      558.38      576.87      9.51 o 
  -2   0   6      369.22      436.52      7.32 o 
   0   0   6        0.02        0.43      0.98 o 
   2   0   6      142.41      184.63      4.80 o 
   4   0   6       14.47       16.68      1.90 o 
   6   0   6      129.22      139.61      6.82 o 
   8   0   6        8.43        3.99      3.17 o 
 -10   1   6        7.86        9.27      4.91 o 
  -9   1   6        3.63        1.61      2.16 o 
  -8   1   6        3.97        3.88      1.57 o 
  -7   1   6      290.13      262.74      4.86 o 
  -6   1   6      100.27       85.72      2.74 o 
  -5   1   6       92.77       91.33      2.57 o 
  -4   1   6       42.05       44.36      1.84 o 
  -3   1   6      457.84      489.21      5.35 o 
  -2   1   6      544.17      562.44      5.73 o 
  -1   1   6       43.21       43.86      1.96 o 
   0   1   6       52.30       66.91      1.81 o 
   1   1   6      135.80      133.32      2.63 o 
   2   1   6      102.82       86.93      3.38 o 
   3   1   6       52.32       45.31      1.82 o 
   4   1   6       22.30       17.91      1.39 o 
   5   1   6        8.61       10.71      1.06 o 
   6   1   6       46.04       53.68      5.92 o 
   7   1   6        2.30        5.38      2.14 o 
   8   1   6        0.35        0.93      2.13 o 
   9   1   6        1.49       -3.43      3.43 o 
  -9   2   6        0.01       -0.51      2.10 o 
  -8   2   6       43.80       37.91      2.67 o 
  -7   2   6       14.41       13.96      1.72 o 
  -6   2   6        0.24       -0.05      1.18 o 
  -5   2   6        3.90        2.74      1.11 o 
  -4   2   6       37.24       41.70      2.02 o 
  -3   2   6     1329.31     1340.15     12.27 o 
  -2   2   6      139.38      159.75      2.69 o 
  -1   2   6       55.10       64.29      1.88 o 
   0   2   6      120.86      125.46      3.41 o 
   1   2   6     2094.38     2157.15     17.57 o 
   2   2   6      697.02      675.19      8.02 o 
   3   2   6      224.65      231.84      3.86 o 
   4   2   6       18.18       23.03      1.44 o 
   5   2   6       15.42       14.54      1.11 o 
   6   2   6      122.29      108.05      3.57 o 
   7   2   6      376.17      387.13      8.69 o 
   8   2   6        1.18        1.44      2.32 o 
   9   2   6       50.02       52.57      5.92 o 
  -9   3   6        4.30        5.14      2.75 o 
  -8   3   6        0.54       -1.95      1.95 o 
  -7   3   6        5.47        4.69      1.52 o 
  -6   3   6        0.98        0.94      1.20 o 
  -5   3   6      175.50      175.90      6.18 o 
  -4   3   6       54.77       60.64      3.46 o 
  -3   3   6      377.82      387.34      5.47 o 
  -2   3   6        7.08        6.13      0.89 o 
  -1   3   6     1125.61     1188.13     10.75 o 
   0   3   6       24.65       21.70      1.21 o 
   1   3   6     4180.78     3999.94     32.11 o 
   2   3   6      405.24      418.46      4.97 o 
   3   3   6      243.36      245.91      3.94 o 
   4   3   6        8.82       13.37      1.06 o 
   5   3   6      168.95      163.21      4.49 o 
   6   3   6        1.42        0.75      1.35 o 
   7   3   6        0.95        4.60      2.03 o 
   8   3   6        4.81        7.89      3.77 o 
   9   3   6       25.79       31.39      5.32 o 
  -9   4   6        0.08        2.21      2.22 o 
  -8   4   6        4.17        6.55      2.20 o 
  -7   4   6        1.25        0.41      1.81 o 
  -6   4   6        0.32        1.61      1.61 o 
  -5   4   6       85.81       75.34      3.16 o 
  -4   4   6        3.23        5.01      1.22 o 
  -3   4   6        0.50        1.54      1.01 o 
  -2   4   6       65.20       75.98      1.92 o 
  -1   4   6       22.19       20.58      1.16 o 
   0   4   6      937.03      955.28      8.88 o 
   1   4   6     1251.75     1279.81     11.16 o 
   2   4   6       22.46       30.55      1.37 o 
   3   4   6        5.49        5.60      0.79 o 
   4   4   6       60.95       58.11      1.96 o 
   5   4   6      156.91      157.82      2.52 o 
   6   4   6        5.27        6.42      2.04 o 
   7   4   6       16.38       21.32      2.25 o 
   8   4   6      121.85      124.13      8.58 o 
   9   4   6        1.29        5.53      4.33 o 
  -9   5   6        6.66        6.31      2.69 o 
  -8   5   6        4.98        3.39      2.09 o 
  -7   5   6        2.28        5.84      2.08 o 
  -6   5   6        1.12        0.09      1.60 o 
  -5   5   6       18.27       15.62      2.00 o 
  -4   5   6       38.75       44.33      2.54 o 
  -3   5   6       78.43       74.86      2.39 o 
  -2   5   6        1.17        0.69      0.75 o 
  -1   5   6      203.20      184.52      3.08 o 
   0   5   6      286.40      281.30      3.44 o 
   1   5   6      471.56      430.13      4.81 o 
   2   5   6      116.44      113.41      2.08 o 
   3   5   6       16.25       17.03      1.55 o 
   4   5   6      168.98      168.19      2.18 o 
   5   5   6       39.20       40.92      1.78 o 
   6   5   6       42.79       33.81      3.23 o 
   7   5   6        1.72        2.70      3.43 o 
   8   5   6       12.72       14.71      4.63 o 
  -9   6   6        5.38        6.26      2.52 o 
  -8   6   6        1.80        0.85      2.02 o 
  -7   6   6       58.25       57.29      3.37 o 
  -6   6   6       48.17       42.67      2.93 o 
  -5   6   6      314.00      305.87     11.36 o 
  -4   6   6        1.59        2.90      1.20 o 
  -3   6   6        7.76       10.89      1.31 o 
  -2   6   6       50.01       44.52      1.89 o 
  -1   6   6       51.85       61.60      2.96 o 
   0   6   6      202.84      209.05      3.46 o 
   1   6   6       11.23       11.18      0.96 o 
   2   6   6      116.10      129.43      2.66 o 
   3   6   6        5.97        8.02      0.90 o 
   4   6   6        0.34       -0.10      1.91 o 
   5   6   6       47.76       49.55      5.30 o 
   6   6   6       24.35       22.55      3.01 o 
   7   6   6       13.59       22.34      4.72 o 
   8   6   6        3.10        4.12      3.86 o 
  -9   7   6       10.15       15.29      2.91 o 
  -8   7   6        0.36        3.19      2.06 o 
  -7   7   6       87.79       81.91      4.00 o 
  -6   7   6        0.29        1.59      1.82 o 
  -5   7   6      434.56      389.25      7.32 o 
  -4   7   6      644.29      617.21      7.84 o 
  -3   7   6       72.86       70.16      2.39 o 
  -2   7   6        3.39        0.28      0.93 o 
  -1   7   6       98.57       95.43      2.34 o 
   0   7   6        6.60        5.72      0.94 o 
   1   7   6        1.34        0.45      0.76 o 
   2   7   6      124.59      121.23      2.98 o 
   3   7   6      208.38      198.05      8.75 o 
   4   7   6       34.39       37.52      4.50 o 
   5   7   6       50.28       49.38      3.60 o 
   6   7   6        2.75        3.11      2.26 o 
   7   7   6       15.17       11.66      4.33 o 
   8   7   6       18.79       25.73      5.19 o 
  -9   8   6       36.86       58.58      4.07 o 
  -8   8   6        6.29        7.65      3.03 o 
  -7   8   6        9.47        8.15      2.23 o 
  -6   8   6       20.42       19.37      2.44 o 
  -5   8   6     1545.61     1524.23     27.12 o 
  -4   8   6       59.54       52.18      2.38 o 
  -3   8   6      319.54      322.20      5.08 o 
  -2   8   6      302.34      311.90      7.19 o 
  -1   8   6      657.32      690.66      8.77 o 
   0   8   6       72.56       78.93      2.22 o 
   1   8   6      253.43      226.64      3.43 o 
   2   8   6      201.97      202.88      4.13 o 
   3   8   6        8.07        5.40      3.00 o 
   4   8   6      246.61      241.35     10.29 o 
   5   8   6      175.73      142.14      5.79 o 
   6   8   6       17.09       15.81      2.92 o 
   7   8   6        2.41       -1.37      3.43 o 
   8   8   6        0.48       -2.53      3.82 o 
  -9   9   6       14.35       15.50      3.04 o 
  -8   9   6       19.96       24.39      2.99 o 
  -7   9   6        2.15        0.32      1.87 o 
  -6   9   6      406.28      401.92      7.92 o 
  -5   9   6     1627.75     1536.82     18.58 o 
  -4   9   6      167.60      169.79      3.75 o 
  -3   9   6      310.62      334.52      5.28 o 
  -2   9   6       97.41       95.60      2.81 o 
  -1   9   6       48.38       57.09      2.16 o 
   0   9   6      299.99      312.05      5.21 o 
   1   9   6      136.46      123.90      2.39 o 
   2   9   6      121.99      127.80      2.29 o 
   3   9   6      107.73      103.20      6.86 o 
   4   9   6       45.44       50.21      5.32 o 
   5   9   6       11.11        8.20      2.51 o 
   6   9   6        9.12       12.65      2.92 o 
   7   9   6       72.13       71.26      7.20 o 
   8   9   6        2.19        0.17      3.86 o 
  -9  10   6        2.71        1.61      2.60 o 
  -8  10   6        0.37       -0.88      2.09 o 
  -7  10   6        0.02       -0.50      1.88 o 
  -6  10   6      179.62      172.91      5.28 o 
  -5  10   6        0.11        0.72      2.02 o 
  -4  10   6       20.87       19.02      1.66 o 
  -3  10   6       25.24       26.50      1.77 o 
  -2  10   6      181.65      192.43      3.88 o 
  -1  10   6      156.56      168.65      3.45 o 
   0  10   6      415.48      426.25      8.30 o 
   1  10   6        1.13        0.54      1.29 o 
   2  10   6        5.38        6.80      0.80 o 
   3  10   6        9.11        8.58      3.34 o 
   4  10   6       66.64       52.95      5.57 o 
   5  10   6        4.75        2.60      2.36 o 
   6  10   6       18.38       19.26      3.27 o 
   7  10   6       38.77       38.67      4.30 o 
   8  10   6       19.74       18.18      5.45 o 
  -9  11   6        1.06       -1.23      2.57 o 
  -8  11   6       16.80       21.86      3.04 o 
  -7  11   6       55.93       65.67      3.80 o 
  -6  11   6        6.03        3.04      2.02 o 
  -5  11   6        9.91       10.36      2.19 o 
  -4  11   6       49.50       46.75      2.19 o 
  -3  11   6      141.96      135.37      4.04 o 
  -2  11   6       93.12       89.09      2.84 o 
  -1  11   6       19.75       23.15      1.61 o 
   0  11   6      196.61      206.91      3.69 o 
   1  11   6       17.77       13.61      1.16 o 
   2  11   6        0.01        1.62      1.69 o 
   3  11   6      311.14      261.21     11.19 o 
   4  11   6       16.53       14.54      4.12 o 
   5  11   6       25.89       18.29      4.42 o 
   6  11   6       14.92       21.13      9.09 o 
   7  11   6        0.64        0.73      2.92 o 
   8  11   6       10.81        8.36      5.27 o 
  -8  12   6        1.71        0.68      2.41 o 
  -7  12   6        8.44       13.24      2.61 o 
  -6  12   6       23.60       23.40      4.45 o 
  -5  12   6      113.71      100.05      4.91 o 
  -4  12   6        1.50        0.69      1.26 o 
  -3  12   6       37.40       38.30      2.92 o 
  -2  12   6        4.02        4.68      1.29 o 
  -1  12   6      310.69      299.76      4.91 o 
   0  12   6       10.25        7.35      1.87 o 
   1  12   6       37.95       34.02      1.56 o 
   2  12   6      611.50      614.84     10.17 o 
   3  12   6       33.59       29.93      4.85 o 
   4  12   6       40.70       50.42      6.17 o 
   5  12   6        7.29        6.69      2.98 o 
   6  12   6       97.98       94.17     12.24 o 
   7  12   6        0.01        1.05      3.05 o 
   8  12   6        4.60        7.20      5.53 o 
  -8  13   6        7.11        6.83      2.64 o 
  -7  13   6        4.20        7.20      2.49 o 
  -6  13   6       15.69       19.86      2.65 o 
  -5  13   6       19.18       19.51      2.52 o 
  -4  13   6       22.20       20.82      2.32 o 
  -3  13   6        5.33        3.06      1.94 o 
  -2  13   6        2.50        1.88      1.45 o 
  -1  13   6        1.04        2.40      1.19 o 
   0  13   6        0.44        1.15      1.06 o 
   1  13   6       24.21       26.21      1.88 o 
   2  13   6       60.79       59.42      2.22 o 
   3  13   6        7.86        6.05      3.47 o 
   4  13   6       37.57       28.60      5.10 o 
   5  13   6        9.65        8.76      2.89 o 
   6  13   6      136.23      145.18      9.84 o 
   7  13   6       12.70       13.50      3.79 o 
  -8  14   6       10.85       11.87      3.00 o 
  -7  14   6       25.55       27.15      3.12 o 
  -6  14   6       26.84       28.99      2.90 o 
  -5  14   6       51.58       50.62      3.24 o 
  -4  14   6        5.06        3.97      1.86 o 
  -3  14   6        0.03       -1.14      1.46 o 
  -2  14   6        8.16       10.25      1.75 o 
  -1  14   6      261.06      249.89      4.60 o 
   0  14   6        4.16        2.55      1.16 o 
   1  14   6      150.85      157.77      3.73 o 
   2  14   6       77.91       73.16      3.26 o 
   3  14   6       84.46       99.43      7.93 o 
   4  14   6        1.08       -0.81      3.43 o 
   5  14   6        1.82        3.49      2.68 o 
   6  14   6       55.03       45.68      4.68 o 
   7  14   6        6.38       17.27      4.09 o 
  -8  15   6        8.30        5.00      2.76 o 
  -7  15   6        3.11        6.52      2.54 o 
  -6  15   6       55.20       56.50      3.56 o 
  -5  15   6       15.26       14.43      2.42 o 
  -4  15   6       22.80       29.37      2.62 o 
  -3  15   6        5.68        6.64      1.82 o 
  -2  15   6       32.35       27.86      2.90 o 
  -1  15   6        5.67        2.21      1.31 o 
   0  15   6       31.75       30.64      2.11 o 
   1  15   6      229.55      230.48      4.62 o 
   2  15   6       55.16       53.60     12.76 o 
   3  15   6       22.34       22.77      4.93 o 
   4  15   6       23.29       12.69      4.59 o 
   5  15   6        1.51        3.20      2.79 o 
   6  15   6        0.02        2.28      3.09 o 
   7  15   6       90.30       92.04      6.61 o 
  -7  16   6        3.16        6.33      2.69 o 
  -6  16   6        8.69        7.63      2.54 o 
  -5  16   6        7.30        4.75      2.00 o 
  -4  16   6       35.38       31.88      3.22 o 
  -3  16   6       80.29       67.44      4.26 o 
  -2  16   6       53.77       48.24      2.78 o 
  -1  16   6      108.37      113.27      3.72 o 
   0  16   6       56.03       57.61      2.71 o 
   1  16   6      102.07      104.31      4.94 o 
   2  16   6      325.83      322.03      7.29 o 
   3  16   6       65.37       66.16      6.99 o 
   4  16   6        0.51        2.66      3.94 o 
   5  16   6      101.85       95.98      7.78 o 
   6  16   6       54.16       51.89      5.14 o 
   7  16   6        2.40        8.47      4.12 o 
  -7  17   6       93.86      100.79      4.95 o 
  -6  17   6        0.99        1.15      2.20 o 
  -5  17   6        2.08       -1.52      2.02 o 
  -4  17   6       39.68       32.95      2.91 o 
  -3  17   6       89.11       72.68      3.54 o 
  -2  17   6       98.38       85.25      3.60 o 
  -1  17   6        6.93        6.73      1.77 o 
   0  17   6       44.57       53.70      2.66 o 
   1  17   6       73.08       71.31      7.41 o 
   2  17   6       21.03       24.61      2.40 o 
   3  17   6       35.45       38.37      6.00 o 
   4  17   6        2.03       -1.11      3.69 o 
   5  17   6        4.47        1.97      2.91 o 
   6  17   6        0.03       -1.17      2.87 o 
  -7  18   6      107.40      116.57      7.30 o 
  -6  18   6        1.75        1.92      2.42 o 
  -5  18   6        2.69        1.37      2.30 o 
  -4  18   6       18.05       21.12      2.65 o 
  -3  18   6        1.88        0.85      1.80 o 
  -2  18   6        3.95        4.20      1.85 o 
  -1  18   6       17.76       22.25      2.26 o 
   0  18   6       86.37       93.37      4.21 o 
   1  18   6      210.52      206.43      5.67 o 
   2  18   6      210.67      220.90      6.18 o 
   3  18   6        0.38       -1.89      3.56 o 
   4  18   6        8.32        6.12      4.07 o 
   5  18   6        5.46        2.49      3.04 o 
   6  18   6       41.24       37.54      8.75 o 
  -6  19   6       11.26       14.77      2.92 o 
  -5  19   6       13.87       12.86      2.61 o 
  -4  19   6       51.97       38.89      3.12 o 
  -3  19   6        9.42       11.38      2.22 o 
  -2  19   6        2.62        3.55      1.83 o 
  -1  19   6       84.67       78.86      4.52 o 
   0  19   6       25.40       26.97      2.77 o 
   1  19   6       45.53       45.49      3.15 o 
   2  19   6       16.12       16.48      2.11 o 
   3  19   6        6.44       14.02      5.19 o 
   4  19   6        1.84        5.61      3.00 o 
   5  19   6        0.74        0.11      3.00 o 
   6  19   6       11.84        7.85      3.86 o 
  -6  20   6        3.52        4.31      2.99 o 
  -5  20   6        6.07        7.99      3.23 o 
  -4  20   6        2.46        2.90      2.16 o 
  -3  20   6       48.44       42.15      3.19 o 
  -2  20   6        0.00       -0.25      1.70 o 
  -1  20   6       16.00       18.99      2.80 o 
   0  20   6       18.20       20.95      2.68 o 
   1  20   6        0.03       -1.82      1.82 o 
   2  20   6       16.87       13.04      2.12 o 
   3  20   6        5.27        3.77      4.07 o 
   4  20   6        1.86        0.57      2.99 o 
   5  20   6        0.76       -2.76      2.80 o 
  -5  21   6        2.41        3.02      2.33 o 
  -4  21   6        0.88       -0.10      2.06 o 
  -3  21   6        0.58        0.61      1.93 o 
  -2  21   6        0.05       -1.90      1.90 o 
  -1  21   6       53.18       57.87      3.90 o 
   0  21   6       86.77       96.62      4.55 o 
   1  21   6        2.78        5.92      2.76 o 
   2  21   6       21.08       22.29      2.40 o 
   3  21   6        2.42        4.76      4.72 o 
   4  21   6        3.53        0.45      3.13 o 
   5  21   6        0.12       -0.39      3.42 o 
  -5  22   6        0.82       -1.33      2.63 o 
  -4  22   6       11.60       18.01      3.26 o 
  -3  22   6        0.48       -2.22      2.22 o 
  -2  22   6        0.50        0.16      2.21 o 
  -1  22   6        3.96        4.33      2.36 o 
   0  22   6       33.97       28.10      3.13 o 
   1  22   6       83.55       88.75      4.38 o 
   2  22   6        5.53        5.68      3.07 o 
   3  22   6       27.59       26.71      4.27 o 
   4  22   6       12.45       11.91      3.99 o 
  -4  23   6       28.54       30.45      6.35 o 
  -3  23   6       21.48       26.65      3.59 o 
  -2  23   6        3.15        2.31      2.79 o 
  -1  23   6       86.94      106.89      5.09 o 
   0  23   6        0.02        0.08      2.13 o 
   1  23   6       65.95       59.52      3.78 o 
   2  23   6        6.90        7.26      3.38 o 
   3  23   6       33.84       39.99      7.35 o 
  -3  24   6       77.38       95.80      5.64 o 
  -2  24   6        1.28        5.75      2.90 o 
  -1  24   6        2.93        5.26      2.48 o 
   0  24   6      164.22      186.61      6.45 o 
   1  24   6        1.46        1.27      3.57 o 
   2  24   6        1.93       -1.16      4.33 o 
  -2  25   6        3.87        7.42      3.07 o 
  -1  25   6        2.51       -1.21      3.98 o 
   0  25   6        2.07        4.05      2.61 o 
   1  25   6        4.29       -2.28      2.28 o 
  -9   0   7       13.90       19.41      5.40 o 
  -7   0   7      520.84      467.18      9.78 o 
  -5   0   7       11.77       15.99      2.16 o 
  -3   0   7       44.86       40.96      3.11 o 
  -1   0   7       34.62       49.41      4.74 o 
   1   0   7     2353.49     2354.56     33.24 o 
   3   0   7       18.08       28.79      3.04 o 
   5   0   7      161.28      168.00      5.06 o 
   7   0   7        7.32        8.28      3.30 o 
  -9   1   7        3.11        0.87      2.34 o 
  -8   1   7       14.27        7.83      1.97 o 
  -7   1   7      296.76      266.94      5.09 o 
  -6   1   7        2.94        4.10      1.39 o 
  -5   1   7        3.97        3.69      1.25 o 
  -4   1   7      448.31      455.53      6.11 o 
  -3   1   7      430.56      440.41      5.63 o 
  -2   1   7       15.04       16.22      1.56 o 
  -1   1   7       90.79       98.43      2.41 o 
   0   1   7      918.17      917.68     12.52 o 
   1   1   7      604.09      602.56      7.80 o 
   2   1   7       22.29       23.06      1.54 o 
   3   1   7       64.62       59.18      2.17 o 
   4   1   7       22.50       23.36      1.59 o 
   5   1   7        0.09        0.14      1.07 o 
   6   1   7        0.28       -1.20      1.63 o 
   7   1   7       48.79       47.31      3.33 o 
   8   1   7       11.79       13.77      2.60 o 
  -9   2   7        0.07        1.39      2.29 o 
  -8   2   7        5.60        7.91      1.92 o 
  -7   2   7        0.60       -1.17      1.47 o 
  -6   2   7       21.67       24.87      1.86 o 
  -5   2   7        1.04        2.44      1.46 o 
  -4   2   7      246.90      246.62      6.56 o 
  -3   2   7      284.26      296.39      4.89 o 
  -2   2   7       62.45       58.67      2.81 o 
  -1   2   7        3.83        3.33      0.99 o 
   0   2   7      703.73      767.33     10.70 o 
   1   2   7      707.84      733.30      8.98 o 
   2   2   7      514.01      505.02      8.36 o 
   3   2   7       18.49       15.83      1.40 o 
   4   2   7       42.00       43.60      1.93 o 
   5   2   7       16.50       14.27      1.65 o 
   6   2   7       55.54       52.85      3.24 o 
   7   2   7        4.46        8.96      2.31 o 
   8   2   7       39.10       38.98      5.40 o 
  -9   3   7       27.31       21.10      3.52 o 
  -8   3   7        4.29        5.66      2.14 o 
  -7   3   7       77.54       70.57      4.05 o 
  -6   3   7        0.70        0.35      1.61 o 
  -5   3   7        0.08       -0.60      1.42 o 
  -4   3   7      130.38      143.38      3.47 o 
  -3   3   7       74.84       72.67      2.45 o 
  -2   3   7        5.13        5.46      1.06 o 
  -1   3   7      154.55      174.90      3.97 o 
   0   3   7     1506.14     1546.51     16.54 o 
   1   3   7        6.08        9.97      1.94 o 
   2   3   7       28.12       29.43      1.64 o 
   3   3   7      371.72      381.50      5.54 o 
   4   3   7        0.03       -0.36      0.93 o 
   5   3   7        1.21        4.23      1.35 o 
   6   3   7       19.63       18.97      2.27 o 
   7   3   7      418.86      430.88      9.06 o 
   8   3   7       57.84       66.33      6.60 o 
  -9   4   7        3.84        6.64      3.03 o 
  -8   4   7       42.76       44.45      3.29 o 
  -7   4   7        6.87        7.08      2.14 o 
  -6   4   7      152.66      156.35      8.56 o 
  -5   4   7       21.29       21.69      2.23 o 
  -4   4   7        1.24        2.80      1.26 o 
  -3   4   7       13.52       14.02      1.44 o 
  -2   4   7      257.89      252.34      3.95 o 
  -1   4   7        0.78       -0.03      1.59 o 
   0   4   7      813.56      817.70      9.97 o 
   1   4   7        6.13        4.91      1.48 o 
   2   4   7       97.89       98.33      3.06 o 
   3   4   7      275.65      282.15      4.49 o 
   4   4   7      118.37      124.27      3.48 o 
   5   4   7       12.48       16.47      1.43 o 
   6   4   7        0.22        0.17      1.46 o 
   7   4   7      175.96      197.11     10.08 o 
   8   4   7       12.39       15.52      4.54 o 
  -9   5   7       14.82       15.12      2.89 o 
  -8   5   7        4.07        4.93      2.26 o 
  -7   5   7        1.88        2.53      1.96 o 
  -6   5   7        1.64       -0.51      1.75 o 
  -5   5   7      309.79      303.76     10.57 o 
  -4   5   7       71.14       64.73      2.53 o 
  -3   5   7        3.69        4.53      1.21 o 
  -2   5   7        0.20        2.14      0.98 o 
  -1   5   7      538.88      566.82     10.93 o 
   0   5   7       46.01       44.62      2.33 o 
   1   5   7       11.02        7.58      1.57 o 
   2   5   7       24.82       31.87      2.51 o 
   3   5   7      103.49      100.06      3.06 o 
   4   5   7       18.64       16.34      1.01 o 
   5   5   7       54.20       61.23      1.97 o 
   6   5   7       28.28       23.38      3.05 o 
   7   5   7        6.23        7.42      3.90 o 
   8   5   7        1.20        2.10      3.77 o 
  -9   6   7       42.76       52.54      3.96 o 
  -8   6   7        0.66        0.78      2.23 o 
  -7   6   7        0.09        1.09      1.96 o 
  -6   6   7        7.91        5.71      2.07 o 
  -5   6   7       56.99       58.03      3.23 o 
  -4   6   7      689.08      669.87      8.56 o 
  -3   6   7      101.72      112.94      3.06 o 
  -2   6   7        3.52        2.53      1.02 o 
  -1   6   7      139.62      157.03      3.37 o 
   0   6   7      402.66      400.17      6.90 o 
   1   6   7       32.55       41.52      2.12 o 
   2   6   7       75.71       71.11      2.46 o 
   3   6   7       14.14       13.05      1.04 o 
   4   6   7       37.78       45.87      1.30 o 
   5   6   7        5.82        4.16      3.30 o 
   6   6   7       10.45       11.68      2.98 o 
   7   6   7        2.46       -1.67      3.43 o 
   8   6   7        1.12        3.43      3.73 o 
  -9   7   7       10.62       21.60      3.24 o 
  -8   7   7        1.27        4.74      2.25 o 
  -7   7   7        0.00       -1.96      1.96 o 
  -6   7   7      154.85      147.21      6.32 o 
  -5   7   7     1149.36     1139.44     14.90 o 
  -4   7   7       23.06       23.38      1.86 o 
  -3   7   7        1.79       -0.74      1.15 o 
  -2   7   7      137.87      119.27      3.59 o 
  -1   7   7      634.88      656.99     10.59 o 
   0   7   7      174.92      173.68      4.73 o 
   1   7   7      619.53      622.15      9.05 o 
   2   7   7       21.23       17.75      1.43 o 
   3   7   7      148.64      148.76      2.50 o 
   4   7   7       48.28       48.49      5.23 o 
   5   7   7       93.07       88.84      7.03 o 
   6   7   7        8.23       16.06      3.15 o 
   7   7   7       27.68       34.34      5.36 o 
   8   7   7       38.41       26.46      5.40 o 
  -9   8   7       11.68       23.79      3.28 o 
  -8   8   7       11.16        9.91      2.60 o 
  -7   8   7       39.61       44.42      3.33 o 
  -6   8   7      112.31      106.95      4.35 o 
  -5   8   7      102.08       95.69      6.45 o 
  -4   8   7       10.68        7.70      1.53 o 
  -3   8   7      109.29      111.08      3.15 o 
  -2   8   7      167.60      159.00      3.60 o 
  -1   8   7        2.38        0.70      1.12 o 
   0   8   7       15.21       13.87      1.41 o 
   1   8   7       34.58       39.66      2.65 o 
   2   8   7       56.45       53.68      2.77 o 
   3   8   7      203.40      194.29      3.22 o 
   4   8   7       62.71       62.30      5.92 o 
   5   8   7        0.02       -1.76      2.79 o 
   6   8   7        0.06        0.26      2.29 o 
   7   8   7       21.10       26.41      4.93 o 
   8   8   7        4.83        5.75      4.20 o 
  -9   9   7        0.03        0.71      2.61 o 
  -8   9   7       20.87       31.30      3.35 o 
  -7   9   7        4.31       -1.13      2.36 o 
  -6   9   7       77.91       74.98      3.80 o 
  -5   9   7      328.86      327.74      9.98 o 
  -4   9   7       16.69       17.94      1.81 o 
  -3   9   7        0.10        1.37      1.25 o 
  -2   9   7       42.24       35.72      1.99 o 
  -1   9   7       81.62       80.09      2.56 o 
   0   9   7       22.71       25.53      1.57 o 
   1   9   7      140.58      147.98      4.00 o 
   2   9   7       10.05       13.18      3.54 o 
   3   9   7       41.57       26.88      4.37 o 
   4   9   7        2.91        2.70      3.09 o 
   5   9   7       53.28       62.00      6.13 o 
   6   9   7       75.51       73.53      6.24 o 
   7   9   7        0.77       -2.92      3.17 o 
   8   9   7        5.56       -3.64      3.64 o 
  -8  10   7        0.70        1.41      2.43 o 
  -7  10   7        0.80       -0.28      2.03 o 
  -6  10   7        0.72        1.43      2.12 o 
  -5  10   7       24.37       32.50      2.92 o 
  -4  10   7       43.89       43.83      3.73 o 
  -3  10   7        0.75       -1.16      1.16 o 
  -2  10   7       12.56       10.26      1.68 o 
  -1  10   7       18.25       23.64      2.71 o 
   0  10   7       34.88       38.38      2.44 o 
   1  10   7      441.94      460.66      9.55 o 
   2  10   7       90.70       82.61      2.42 o 
   3  10   7        2.40        0.39      2.87 o 
   4  10   7       96.95      101.58      7.59 o 
   5  10   7       32.28       23.71      4.89 o 
   6  10   7        7.88        9.36      3.01 o 
   7  10   7       13.22        7.29      4.50 o 
  -8  11   7        0.03       -0.75      2.35 o 
  -7  11   7        4.33        7.58      3.05 o 
  -6  11   7       59.35       54.72      3.49 o 
  -5  11   7        0.57        0.71      1.96 o 
  -4  11   7      326.91      329.32      5.70 o 
  -3  11   7       91.33       89.91      4.14 o 
  -2  11   7      193.24      184.79      4.66 o 
  -1  11   7       14.64       12.96      1.47 o 
   0  11   7      172.23      174.21      3.55 o 
   1  11   7        0.08       -0.96      1.02 o 
   2  11   7       10.24       13.74      1.32 o 
   3  11   7       77.56       71.60      6.69 o 
   4  11   7       32.69       30.87      5.27 o 
   5  11   7        7.97        8.86      3.64 o 
   6  11   7       66.01       63.94      4.90 o 
   7  11   7       25.77       31.69      5.92 o 
  -8  12   7        0.21       -1.10      2.38 o 
  -7  12   7       10.14        9.27      2.54 o 
  -6  12   7        3.50        4.55      2.26 o 
  -5  12   7      134.63      137.61      4.83 o 
  -4  12   7       20.10       12.07      2.26 o 
  -3  12   7       97.24       91.53      4.08 o 
  -2  12   7        0.91        2.55      1.48 o 
  -1  12   7       25.77       22.56      1.79 o 
   0  12   7        0.00       -0.51      1.02 o 
   1  12   7      182.51      184.15      3.71 o 
   2  12   7      484.92      472.70     22.66 o 
   3  12   7        0.29       -1.89      2.96 o 
   4  12   7        7.94       13.38      4.33 o 
   5  12   7       44.96       41.21      9.45 o 
   6  12   7        0.74        0.91      6.71 o 
   7  12   7       23.50       23.11      5.70 o 
  -8  13   7        1.56       -1.15      2.53 o 
  -7  13   7        4.93        2.87      3.26 o 
  -6  13   7        2.83        1.99      2.14 o 
  -5  13   7      146.35      121.93      4.79 o 
  -4  13   7        7.33        7.93      2.04 o 
  -3  13   7        1.52       -0.79      1.56 o 
  -2  13   7       18.02       16.17      1.99 o 
  -1  13   7      339.25      339.39      6.08 o 
   0  13   7        0.67       -0.30      1.09 o 
   1  13   7      146.02      140.95      3.33 o 
   2  13   7      527.37      492.74     17.28 o 
   3  13   7       30.04       29.11      5.19 o 
   4  13   7        0.12       -1.24      3.43 o 
   5  13   7        0.21        1.19      3.17 o 
   6  13   7       90.90       75.36      5.67 o 
   7  13   7       12.54       14.45      5.53 o 
  -8  14   7        9.47        7.65      2.97 o 
  -7  14   7        2.79        5.11      2.56 o 
  -6  14   7       30.85       40.04      3.33 o 
  -5  14   7        7.42        6.95      2.70 o 
  -4  14   7        7.51        1.35      1.84 o 
  -3  14   7       25.07       20.94      2.29 o 
  -2  14   7      128.85      121.31      4.96 o 
  -1  14   7        7.85        4.37      1.59 o 
   0  14   7        1.77       -0.62      1.12 o 
   1  14   7      128.36      123.21      3.48 o 
   2  14   7       48.07       50.34      6.17 o 
   3  14   7       10.39       11.23      4.20 o 
   4  14   7      103.38      119.54      9.05 o 
   5  14   7       47.76       34.75      5.75 o 
   6  14   7        0.09       -0.34      2.92 o 
   7  14   7        0.08       -3.17      5.32 o 
  -7  15   7       32.82       40.61      3.74 o 
  -6  15   7       20.62       23.34      2.99 o 
  -5  15   7       76.72       70.70      3.87 o 
  -4  15   7       16.45       15.52      3.62 o 
  -3  15   7        0.22        0.08      1.65 o 
  -2  15   7       51.62       48.69      2.87 o 
  -1  15   7      152.41      157.70      4.39 o 
   0  15   7        7.59        7.51      1.69 o 
   1  15   7      110.58      113.22      4.91 o 
   2  15   7        9.44       14.02      4.72 o 
   3  15   7        3.86        8.79      4.16 o 
   4  15   7        2.80        0.69      3.94 o 
   5  15   7        5.81        5.97      3.01 o 
   6  15   7       28.98       21.33      4.19 o 
  -7  16   7       15.37       21.39      3.30 o 
  -6  16   7       38.69       41.88      3.52 o 
  -5  16   7        0.87        2.46      2.11 o 
  -4  16   7       34.95       34.73      3.02 o 
  -3  16   7      140.39      123.23      4.39 o 
  -2  16   7        7.90        6.70      1.88 o 
  -1  16   7        0.60        2.42      1.67 o 
   0  16   7       22.70       24.46      2.66 o 
   1  16   7      341.63      341.69      7.36 o 
   2  16   7        0.25        4.85      4.16 o 
   3  16   7       49.48       46.35      6.47 o 
   4  16   7        1.07        3.47      4.03 o 
   5  16   7        0.45       -2.26      2.71 o 
   6  16   7        1.54       -2.14      3.05 o 
  -7  17   7        0.67        2.46      3.17 o 
  -6  17   7       41.17       55.44      3.96 o 
  -5  17   7        0.05        2.77      2.19 o 
  -4  17   7        6.37        2.70      2.04 o 
  -3  17   7      111.38      108.49      4.30 o 
  -2  17   7       27.15       25.19      2.46 o 
  -1  17   7      112.88      109.17      3.96 o 
   0  17   7       28.98       34.34      3.00 o 
   1  17   7        1.19        0.87      1.83 o 
   2  17   7       12.54       15.09      4.97 o 
   3  17   7        0.68        0.26      3.82 o 
   4  17   7        1.02        3.17      4.24 o 
   5  17   7        1.98        1.82      2.94 o 
   6  17   7        0.51       -1.11      3.15 o 
  -6  18   7       57.70       72.66      4.40 o 
  -5  18   7        4.55        3.19      2.23 o 
  -4  18   7        0.01       -0.24      1.90 o 
  -3  18   7        1.41        2.15      1.93 o 
  -2  18   7        9.29        3.95      1.95 o 
  -1  18   7       33.72       34.61      3.14 o 
   0  18   7       58.79       67.63      3.81 o 
   1  18   7       13.50       14.10      2.36 o 
   2  18   7       46.53       54.63      8.68 o 
   3  18   7        4.22       -0.56      3.99 o 
   4  18   7        2.83        2.83      4.50 o 
   5  18   7       24.26       26.01      4.35 o 
  -6  19   7        2.22        2.02      3.45 o 
  -5  19   7        0.01       -2.04      2.04 o 
  -4  19   7        1.62        0.44      2.01 o 
  -3  19   7        7.99        5.33      2.18 o 
  -2  19   7       82.71       68.91      5.05 o 
  -1  19   7        0.49        3.15      2.20 o 
   0  19   7      124.07      122.95      7.36 o 
   1  19   7       58.34       63.53      3.97 o 
   2  19   7       20.32       20.70      2.37 o 
   3  19   7        9.95        5.66      4.76 o 
   4  19   7        3.10       -4.24      4.42 o 
   5  19   7        0.16        0.15      2.85 o 
  -5  20   7        9.76        7.91      2.68 o 
  -4  20   7        3.74       -0.25      2.25 o 
  -3  20   7       17.84       23.61      3.18 o 
  -2  20   7        4.32       10.10      2.59 o 
  -1  20   7       40.20       45.08      3.62 o 
   0  20   7      112.67      128.07      7.03 o 
   1  20   7        0.08       -0.22      1.96 o 
   2  20   7        2.83        7.89      5.02 o 
   3  20   7        0.43       -4.33      4.33 o 
   4  20   7        1.22        0.65      3.18 o 
  -5  21   7        6.79       14.27      3.41 o 
  -4  21   7        2.29        2.93      2.74 o 
  -3  21   7        3.25        3.88      2.57 o 
  -2  21   7        0.13        3.46      2.32 o 
  -1  21   7        1.00        0.87      2.28 o 
   0  21   7       11.96       17.33      2.82 o 
   1  21   7      231.03      259.57      7.01 o 
   2  21   7       10.23        0.77      4.67 o 
   3  21   7        0.73        5.83      4.72 o 
   4  21   7        0.04        2.84      3.23 o 
  -4  22   7        0.56        1.53      3.45 o 
  -3  22   7        8.40        9.47      3.68 o 
  -2  22   7        4.62        5.30      2.65 o 
  -1  22   7        0.05        0.82      2.35 o 
   0  22   7       68.17       70.63      4.32 o 
   1  22   7       44.84       43.56      3.47 o 
   2  22   7       13.45       25.55      7.12 o 
   3  22   7        1.33        5.96      5.57 o 
  -3  23   7        4.25        6.66      3.57 o 
  -2  23   7        0.01        0.84      2.56 o 
  -1  23   7        0.36        0.77      2.41 o 
   0  23   7       38.62       39.01      3.63 o 
   1  23   7       10.82       22.22      4.34 o 
   2  23   7        9.45       13.76      6.30 o 
  -2  24   7       17.08       23.06      3.68 o 
  -1  24   7       23.40       25.35      3.65 o 
   0  24   7        4.04        6.37      2.68 o 
   1  24   7        3.37        1.18      3.37 o 
  -8   0   8       54.00       55.23      7.25 o 
  -6   0   8        1.30        1.44      1.92 o 
  -4   0   8        3.15        3.09      3.22 o 
  -2   0   8      246.48      278.79     10.85 o 
   0   0   8     1305.31     1315.42     20.92 o 
   2   0   8       19.20       25.26      2.53 o 
   4   0   8       17.88       12.60      2.94 o 
   6   0   8       23.00       24.18      3.56 o 
  -9   1   8        3.44       11.58      2.85 o 
  -8   1   8        1.29        3.69      1.93 o 
  -7   1   8       18.57       23.17      2.16 o 
  -6   1   8        6.21        4.55      1.75 o 
  -5   1   8       26.86       23.75      2.29 o 
  -4   1   8      165.17      179.36      4.65 o 
  -3   1   8        3.57        5.59      2.18 o 
  -2   1   8       61.54       72.55      4.15 o 
  -1   1   8       50.54       55.32      3.10 o 
   0   1   8       27.39       29.40      1.99 o 
   1   1   8       16.84       18.70      1.70 o 
   2   1   8      295.40      317.53      5.27 o 
   3   1   8        6.92        8.45      1.66 o 
   4   1   8       28.92       27.73      1.83 o 
   5   1   8       11.77       21.22      3.09 o 
   6   1   8       63.05       56.31      3.33 o 
   7   1   8       55.88       61.42      3.75 o 
   8   1   8       11.07        6.86      3.60 o 
  -9   2   8       45.16       47.61      4.54 o 
  -8   2   8       53.40       38.15      3.27 o 
  -7   2   8        3.47        6.42      2.13 o 
  -6   2   8      223.14      203.33      5.50 o 
  -5   2   8        1.87        2.52      1.66 o 
  -4   2   8        0.02        0.15      2.30 o 
  -3   2   8       33.50       36.99      2.73 o 
  -2   2   8       20.07       20.08      2.67 o 
  -1   2   8      167.92      175.98      4.77 o 
   0   2   8      286.77      303.63      5.35 o 
   1   2   8      562.49      554.16      7.68 o 
   2   2   8       13.39        7.65      1.36 o 
   3   2   8        0.12        0.93      1.10 o 
   4   2   8       40.26       51.35      2.22 o 
   5   2   8        5.33        6.64      1.86 o 
   6   2   8        7.03        2.89      1.92 o 
   7   2   8       23.24       34.71      6.88 o 
   8   2   8        1.11        1.33      3.90 o 
  -9   3   8       15.73       10.90      3.45 o 
  -8   3   8        0.52       -1.27      2.08 o 
  -7   3   8        7.56        7.33      2.16 o 
  -6   3   8       31.67       33.28      3.75 o 
  -5   3   8       19.69       16.64      2.16 o 
  -4   3   8       29.93       33.52      2.44 o 
  -3   3   8        5.40        6.47      1.59 o 
  -2   3   8        6.84        6.71      2.19 o 
  -1   3   8      154.85      165.89      5.32 o 
   0   3   8       54.44       61.00      2.90 o 
   1   3   8      584.69      602.57      8.13 o 
   2   3   8       33.63       28.64      1.80 o 
   3   3   8       71.00       76.59      2.56 o 
   4   3   8       13.90        6.40      1.41 o 
   5   3   8       23.47       24.75      2.30 o 
   6   3   8      104.99       95.75      7.01 o 
   7   3   8        7.95       10.20      3.94 o 
   8   3   8        1.39       -3.47      3.47 o 
  -9   4   8        0.03       -0.63      2.99 o 
  -8   4   8        1.43        0.40      2.08 o 
  -7   4   8        1.41        0.47      2.04 o 
  -6   4   8       44.10       42.37      3.01 o 
  -5   4   8        6.80        4.23      2.91 o 
  -4   4   8        9.21       11.84      1.99 o 
  -3   4   8        0.06       -0.32      1.52 o 
  -2   4   8       11.20        8.39      1.93 o 
  -1   4   8        4.54        5.29      1.68 o 
   0   4   8      102.65      113.40      3.77 o 
   1   4   8      203.11      192.28      4.61 o 
   2   4   8       34.82       44.44      2.39 o 
   3   4   8       10.09        8.80      1.32 o 
   4   4   8        2.00       -0.15      1.47 o 
   5   4   8        0.67        2.66      1.50 o 
   6   4   8       28.94       32.45      2.77 o 
   7   4   8       11.76        6.69      3.90 o 
   8   4   8       48.34       41.59      5.87 o 
  -9   5   8        6.77        5.18      3.23 o 
  -8   5   8       12.82       11.59      2.69 o 
  -7   5   8       20.32       20.39      3.94 o 
  -6   5   8       23.70       29.37      2.78 o 
  -5   5   8      146.80      137.09      4.57 o 
  -4   5   8        4.28        3.32      1.46 o 
  -3   5   8       31.08       33.87      2.34 o 
  -2   5   8      516.60      487.68      7.74 o 
  -1   5   8      543.70      564.84      9.35 o 
   0   5   8        0.19        0.65      1.44 o 
   1   5   8      408.49      388.53      9.26 o 
   2   5   8      977.40      948.87     12.65 o 
   3   5   8      419.53      401.10      6.53 o 
   4   5   8       74.75       60.29      6.97 o 
   5   5   8       11.14        8.73      1.65 o 
   6   5   8       95.88       78.77      6.35 o 
   7   5   8        0.07        0.77      3.39 o 
   8   5   8       15.10       13.89      4.54 o 
  -9   6   8        3.19        3.47      3.16 o 
  -8   6   8        0.79        2.05      2.25 o 
  -7   6   8       39.16       43.79      3.36 o 
  -6   6   8       39.59       42.57      3.85 o 
  -5   6   8      293.20      287.81      6.51 o 
  -4   6   8       28.70       29.99      2.11 o 
  -3   6   8       64.92       63.58      3.33 o 
  -2   6   8       30.25       29.58      2.19 o 
  -1   6   8      301.15      310.03      5.56 o 
   0   6   8       15.22       16.83      1.93 o 
   1   6   8      693.28      657.46      9.82 o 
   2   6   8       14.54       14.32      1.66 o 
   3   6   8       48.11       46.79      2.81 o 
   4   6   8        0.15       -1.26      1.26 o 
   5   6   8       63.74       62.77      5.92 o 
   6   6   8        1.30        2.23      3.13 o 
   7   6   8       87.89       90.60      7.33 o 
   8   6   8        2.65       -3.60      3.60 o 
  -9   7   8        1.39        2.26      2.85 o 
  -8   7   8        0.53        1.18      2.39 o 
  -7   7   8        4.73        2.77      2.94 o 
  -6   7   8       11.63       11.31      2.41 o 
  -5   7   8       94.48       96.10      3.38 o 
  -4   7   8      175.69      170.51      4.16 o 
  -3   7   8       51.23       51.18      2.41 o 
  -2   7   8       25.01       29.65      2.38 o 
  -1   7   8       36.17       32.49      1.93 o 
   0   7   8      519.43      505.57      8.49 o 
   1   7   8      579.64      573.77      8.92 o 
   2   7   8        5.64        6.33      1.40 o 
   3   7   8       42.10       41.32      1.97 o 
   4   7   8       48.49       45.02      5.32 o 
   5   7   8       25.96       32.37      4.93 o 
   6   7   8        2.70        6.77      3.60 o 
   7   7   8       68.72       66.24      6.77 o 
  -8   8   8        4.84        9.42      2.76 o 
  -7   8   8        1.40        1.67      2.10 o 
  -6   8   8       62.29       75.73      4.64 o 
  -5   8   8       17.06       18.07      2.57 o 
  -4   8   8      594.78      607.57      8.46 o 
  -3   8   8       54.57       55.32      2.53 o 
  -2   8   8        0.08       -1.32      1.32 o 
  -1   8   8       62.45       68.37      2.53 o 
   0   8   8       53.32       54.90      2.75 o 
   1   8   8        0.85       -1.58      1.58 o 
   2   8   8      147.69      149.81      3.70 o 
   3   8   8        2.56        3.00      1.36 o 
   4   8   8       77.46       77.22      6.65 o 
   5   8   8        3.32        1.97      3.47 o 
   6   8   8        0.15        1.76      3.17 o 
   7   8   8        0.78        5.83      4.03 o 
  -8   9   8       33.05       41.38      5.53 o 
  -7   9   8        1.48        1.44      2.22 o 
  -6   9   8       77.46       67.16      3.78 o 
  -5   9   8        7.19        9.01      2.20 o 
  -4   9   8       26.79       22.62      2.10 o 
  -3   9   8      423.17      408.17      8.32 o 
  -2   9   8        0.68       -1.33      1.33 o 
  -1   9   8       42.66       39.00      2.08 o 
   0   9   8       69.84       64.34      2.61 o 
   1   9   8       51.71       49.43      2.52 o 
   2   9   8        8.94        7.07      1.35 o 
   3   9   8       57.89       51.52      2.62 o 
   4   9   8        6.74        7.80      3.69 o 
   5   9   8       19.96       22.47      4.72 o 
   6   9   8        0.74        8.40      3.86 o 
   7   9   8       17.20       17.88      4.85 o 
  -8  10   8       46.55       56.35      4.23 o 
  -7  10   8       12.37       11.84      2.66 o 
  -6  10   8      206.58      197.87      6.77 o 
  -5  10   8       59.90       72.32      3.79 o 
  -4  10   8      718.39      689.30     14.18 o 
  -3  10   8       58.29       59.45      3.10 o 
  -2  10   8        0.10        2.52      1.53 o 
  -1  10   8       86.14       75.48      2.72 o 
   0  10   8       15.05       10.96      1.71 o 
   1  10   8       57.56       64.64      2.93 o 
   2  10   8       89.77       75.14      3.50 o 
   3  10   8       32.57       27.78      4.89 o 
   4  10   8       13.74       17.02      4.54 o 
   5  10   8        1.07        9.09      4.20 o 
   6  10   8       24.09       28.13      5.19 o 
   7  10   8       19.28       14.88      4.80 o 
  -8  11   8        0.10        1.69      2.60 o 
  -7  11   8       29.20       30.93      3.32 o 
  -6  11   8       96.15       96.82      4.44 o 
  -5  11   8      467.91      470.00      8.99 o 
  -4  11   8       29.75       31.97      2.76 o 
  -3  11   8       48.68       43.52      3.78 o 
  -2  11   8      209.39      216.22      5.24 o 
  -1  11   8        1.91        0.27      1.61 o 
   0  11   8      103.26      104.93      2.97 o 
   1  11   8       42.97       50.12      2.54 o 
   2  11   8        1.54       -0.87      1.10 o 
   3  11   8       43.63       49.57      5.87 o 
   4  11   8       70.46       59.94      6.43 o 
   5  11   8       17.76       21.78      5.32 o 
   6  11   8        3.34        6.35      3.00 o 
   7  11   8        0.00       -2.02      3.94 o 
  -8  12   8        0.39       -0.65      3.04 o 
  -7  12   8        0.00       -0.14      2.40 o 
  -6  12   8       43.24       46.53      3.61 o 
  -5  12   8      120.99      118.39      4.69 o 
  -4  12   8       25.86       30.30      2.77 o 
  -3  12   8        0.41        0.96      1.65 o 
  -2  12   8      161.39      156.19      4.53 o 
  -1  12   8       56.72       53.64      2.94 o 
   0  12   8      160.05      175.13      3.82 o 
   1  12   8       52.06       51.93      9.37 o 
   2  12   8      165.97      185.61     10.72 o 
   3  12   8       11.03       17.62      4.85 o 
   4  12   8        0.00       -0.04      3.82 o 
   5  12   8        8.05       15.22      5.27 o 
   6  12   8       56.13       57.17     11.90 o 
   7  12   8        0.15        0.77      4.63 o 
  -8  13   8        0.01        3.73      5.87 o 
  -7  13   8       11.87       15.66      3.04 o 
  -6  13   8        1.51        3.97      2.43 o 
  -5  13   8       41.59       40.43      3.24 o 
  -4  13   8       16.85       15.08      2.40 o 
  -3  13   8       11.41       18.58      2.25 o 
  -2  13   8        4.48        7.29      1.84 o 
  -1  13   8        9.83       11.42      1.91 o 
   0  13   8        5.44        6.70      1.68 o 
   1  13   8      623.62      684.79     21.52 o 
   2  13   8      104.62       99.17      8.15 o 
   3  13   8        3.60        0.17      3.56 o 
   4  13   8        0.97        3.73      3.99 o 
   5  13   8       38.19       39.40      6.69 o 
   6  13   8       11.63       14.24     10.93 o 
  -7  14   8       59.18       52.49      4.46 o 
  -6  14   8       14.81       13.00      2.78 o 
  -5  14   8       26.49       29.81      3.08 o 
  -4  14   8       16.97       20.79      2.65 o 
  -3  14   8       38.30       37.08      2.82 o 
  -2  14   8       12.59       13.46      2.13 o 
  -1  14   8       61.04       67.64      4.06 o 
   0  14   8       19.68       18.10      2.05 o 
   1  14   8      300.69      323.95      8.47 o 
   2  14   8       68.12       63.07      6.99 o 
   3  14   8        4.55        3.34      3.94 o 
   4  14   8        0.19        0.00      4.12 o 
   5  14   8        0.76       -0.19      2.67 o 
   6  14   8        4.35        5.34      3.28 o 
  -7  15   8       14.41       17.67      3.94 o 
  -6  15   8       32.07       33.10      3.52 o 
  -5  15   8       17.97       20.88      2.93 o 
  -4  15   8        8.82        9.71      2.20 o 
  -3  15   8       73.01       69.48      3.61 o 
  -2  15   8       20.09       18.17      2.57 o 
  -1  15   8       40.37       43.78      2.74 o 
   0  15   8        6.36        2.94      2.31 o 
   1  15   8       26.78       35.28      3.39 o 
   2  15   8      181.37      157.40     10.38 o 
   3  15   8       93.15       82.37      8.02 o 
   4  15   8        2.09        4.72      4.29 o 
   5  15   8        0.73        2.89      2.88 o 
   6  15   8       11.83       12.93      4.00 o 
  -7  16   8        9.30        5.66      3.45 o 
  -6  16   8       22.54       29.85      4.15 o 
  -5  16   8        0.08       -0.56      2.01 o 
  -4  16   8       31.01       26.63      2.89 o 
  -3  16   8       40.09       41.28      3.86 o 
  -2  16   8       78.38       74.14      3.54 o 
  -1  16   8       15.58       19.88      2.79 o 
   0  16   8       71.62       68.77      5.34 o 
   1  16   8       68.61       67.44      6.65 o 
   2  16   8       44.93       41.98      6.52 o 
   3  16   8        1.44        3.94      4.37 o 
   4  16   8        3.62        0.26      4.72 o 
   5  16   8        1.15        0.85      3.06 o 
   6  16   8       21.32       13.70      4.28 o 
  -6  17   8       20.39       22.95      3.98 o 
  -5  17   8        0.86        2.56      2.38 o 
  -4  17   8       22.64       23.63      2.86 o 
  -3  17   8       38.61       31.34      2.94 o 
  -2  17   8       41.20       37.48      2.92 o 
  -1  17   8       91.26       99.28      5.17 o 
   0  17   8        1.53        1.64      2.14 o 
   1  17   8        3.04        1.27      2.23 o 
   2  17   8        9.04       10.63      4.97 o 
   3  17   8        7.91       11.15      5.19 o 
   4  17   8        2.52       -1.67      4.67 o 
   5  17   8       12.34       13.19      3.72 o 
  -6  18   8       10.56       11.20      3.51 o 
  -5  18   8        2.42        3.10      2.44 o 
  -4  18   8        2.42        2.19      2.24 o 
  -3  18   8        6.19        1.62      1.92 o 
  -2  18   8        6.17        6.34      3.76 o 
  -1  18   8       56.31       72.48      4.22 o 
   0  18   8       30.58       26.60      3.54 o 
   1  18   8      121.60      132.44     10.87 o 
   2  18   8       17.68       13.51      5.27 o 
   3  18   8        1.70        1.11      4.24 o 
   4  18   8        1.66        2.44      5.27 o 
   5  18   8        0.66       -1.00      3.36 o 
  -5  19   8        1.49       -0.22      2.41 o 
  -4  19   8        5.19        8.07      2.55 o 
  -3  19   8       72.69       64.83      5.32 o 
  -2  19   8        0.04       -2.14      2.14 o 
  -1  19   8       11.49        8.43      2.54 o 
   0  19   8        0.34        2.95      2.27 o 
   1  19   8        1.36        1.04      3.43 o 
   2  19   8       40.80       39.96      7.12 o 
   3  19   8        6.78        5.15      5.02 o 
   4  19   8        0.10        0.47      5.19 o 
  -5  20   8       23.95       32.16      4.15 o 
  -4  20   8        6.84        8.79      3.18 o 
  -3  20   8       40.21       49.42      4.11 o 
  -2  20   8        0.16       -1.00      2.25 o 
  -1  20   8      105.45      131.60      7.77 o 
   0  20   8        3.86        8.39      3.23 o 
   1  20   8        9.61        7.86      2.40 o 
   2  20   8       19.98       18.95      6.13 o 
   3  20   8        0.06        2.74      5.19 o 
   4  20   8       32.44       30.70      7.46 o 
  -4  21   8       58.41       51.59      5.55 o 
  -3  21   8        1.46        4.23      2.89 o 
  -2  21   8        6.30        7.32      2.81 o 
  -1  21   8       17.91       17.60      3.14 o 
   0  21   8      179.23      183.26      6.42 o 
   1  21   8        0.05       -1.32      2.61 o 
   2  21   8        1.61       10.46      5.79 o 
   3  21   8        1.76       -1.93      5.02 o 
  -3  22   8        8.92       15.43      3.50 o 
  -2  22   8        3.47        7.30      3.05 o 
  -1  22   8        0.38        1.23      2.41 o 
   0  22   8       42.93       44.88      3.84 o 
   1  22   8        2.40       -4.48      4.48 o 
   2  22   8       20.96       27.74      7.20 o 
  -2  23   8        5.59        1.32      2.89 o 
  -1  23   8        4.77        3.75      2.82 o 
   0  23   8        2.85        7.28      2.78 o 
   1  23   8        0.02       -1.42      3.55 o 
  -9   0   9       67.14       86.31     10.25 o 
  -7   0   9        1.60        0.15      2.86 o 
  -5   0   9        0.14        3.13      3.73 o 
  -3   0   9       16.69       25.17      4.59 o 
  -1   0   9      738.92      781.86     21.18 o 
   1   0   9      581.78      570.30     11.46 o 
   3   0   9      135.08      142.65      9.13 o 
   7   0   9      297.26      312.79     11.28 o 
  -9   1   9        0.48       -0.54      3.15 o 
  -8   1   9        2.76        4.15      2.72 o 
  -7   1   9        3.55        2.14      2.07 o 
  -6   1   9       48.16       41.31      3.08 o 
  -5   1   9        9.74       10.49      2.50 o 
  -4   1   9        2.51        0.06      2.32 o 
  -3   1   9      222.41      227.85      7.61 o 
  -2   1   9       31.01       35.95      3.40 o 
  -1   1   9       49.32       45.03      3.56 o 
   0   1   9      103.54      106.84      5.07 o 
   1   1   9       16.90       17.74      1.84 o 
   2   1   9        0.16        5.23      1.79 o 
   3   1   9       33.45       36.07      2.45 o 
   4   1   9       20.21       21.14      3.69 o 
   6   1   9       13.59       17.38      2.45 o 
   7   1   9        2.35        3.25      2.13 o 
  -9   2   9       13.31       10.67      3.78 o 
  -8   2   9       21.20       24.43      4.38 o 
  -7   2   9       10.17        7.90      2.34 o 
  -6   2   9       31.35       31.82      2.87 o 
  -5   2   9       79.67       67.96      3.46 o 
  -4   2   9       13.69       13.50      2.51 o 
  -3   2   9        0.35        1.87      3.64 o 
  -2   2   9       92.03       93.08      4.91 o 
  -1   2   9       66.09       74.15      4.27 o 
   0   2   9       71.48       74.51      3.39 o 
   1   2   9       52.10       48.22      4.10 o 
   2   2   9      107.84      111.71      3.35 o 
   3   2   9       73.46       59.87      2.89 o 
   4   2   9       84.35       95.36      6.52 o 
   5   2   9       13.29       13.72      2.87 o 
   6   2   9        0.77        0.37      1.92 o 
   7   2   9       10.89        5.23      3.60 o 
  -9   3   9        7.42        8.40      6.09 o 
  -8   3   9       24.19       28.16      3.18 o 
  -7   3   9       14.83       11.54      2.52 o 
  -6   3   9       51.05       54.84      3.45 o 
  -5   3   9        6.62        8.04      2.12 o 
  -4   3   9      265.14      266.84      6.09 o 
  -3   3   9       80.44       92.35      7.89 o 
  -2   3   9      293.07      288.81      8.32 o 
  -1   3   9       52.05       48.96      3.73 o 
   0   3   9      964.18      935.17     13.52 o 
   1   3   9      154.38      157.33      5.45 o 
   2   3   9        3.60        4.11      3.85 o 
   3   3   9        2.72        2.60      1.94 o 
   4   3   9       20.40       20.37      3.94 o 
   5   3   9        0.27       -1.76      1.89 o 
   6   3   9        0.00       -0.12      1.76 o 
   7   3   9        8.03        5.83      3.77 o 
  -8   4   9        1.85        2.35      3.39 o 
  -7   4   9       79.32       71.56      4.03 o 
  -6   4   9        5.14        0.32      1.97 o 
  -5   4   9       36.34       39.76      2.95 o 
  -4   4   9       21.08       28.20      2.60 o 
  -3   4   9        6.86       12.64      2.31 o 
  -2   4   9       30.93       26.60      4.50 o 
  -1   4   9      195.75      186.21      6.62 o 
   0   4   9      665.33      693.26     10.97 o 
   1   4   9      123.16      127.66      4.17 o 
   2   4   9      617.95      565.72      9.02 o 
   3   4   9        5.15        6.15      2.44 o 
   4   4   9        1.44        2.44      3.04 o 
   5   4   9        1.04        1.72      1.89 o 
   6   4   9       29.51       22.12      4.16 o 
   7   4   9        2.69        7.42      3.77 o 
  -8   5   9        0.44        2.57      2.33 o 
  -7   5   9        1.33        5.07      2.29 o 
  -6   5   9        3.55        8.91      2.38 o 
  -5   5   9       63.10       67.41      3.56 o 
  -4   5   9      106.06      108.60      4.19 o 
  -3   5   9      177.92      165.31      6.47 o 
  -2   5   9        6.85        6.47      1.99 o 
  -1   5   9       18.48       14.45      2.63 o 
   0   5   9      206.39      218.79      5.50 o 
   1   5   9      400.23      405.55      7.47 o 
   2   5   9      351.82      355.19      8.06 o 
   3   5   9       28.21       32.16      4.72 o 
   4   5   9        1.89        3.43      3.13 o 
   5   5   9        0.65        1.50      1.67 o 
   6   5   9       20.10       16.55      3.99 o 
   7   5   9        0.34        1.67      3.60 o 
  -8   6   9        0.37        0.33      3.41 o 
  -7   6   9       22.92       29.53      3.13 o 
  -6   6   9       30.78       28.24      2.93 o 
  -5   6   9       51.73       51.58      3.38 o 
  -4   6   9      170.23      171.46      5.04 o 
  -3   6   9       22.49       16.85      2.22 o 
  -2   6   9       44.96       45.60      3.47 o 
  -1   6   9       64.69       70.93      3.49 o 
   0   6   9       29.53       30.87      2.49 o 
   1   6   9       64.92       63.21      6.52 o 
   2   6   9        8.13       10.60      2.89 o 
   3   6   9       30.93       29.37      4.85 o 
   4   6   9       26.10       20.88      4.29 o 
   6   6   9       29.81       31.56      4.97 o 
   7   6   9        0.30        7.93      3.90 o 
  -8   7   9        5.45        3.93      2.56 o 
  -7   7   9        1.86        1.52      2.33 o 
  -6   7   9       56.53       66.76      4.31 o 
  -5   7   9      325.87      311.80      7.15 o 
  -4   7   9      145.63      130.34      4.66 o 
  -3   7   9        7.45       10.12      2.22 o 
  -2   7   9      392.58      395.17      7.26 o 
  -1   7   9        5.07        2.51      1.73 o 
   0   7   9        1.17        2.63      2.25 o 
   1   7   9      124.33      117.51      3.91 o 
   2   7   9       35.50       32.33      2.39 o 
   3   7   9       28.54       23.07      4.33 o 
   4   7   9        1.32        3.17      3.34 o 
   5   7   9       11.58       12.99      4.37 o 
   6   7   9       39.12       38.29      5.27 o 
   7   7   9        0.05        2.66      3.82 o 
  -8   8   9       30.63       34.82      3.72 o 
  -7   8   9       71.76       70.67      4.18 o 
  -6   8   9       38.61       36.80      3.27 o 
  -5   8   9      205.15      206.77      5.89 o 
  -4   8   9      263.24      264.20      6.36 o 
  -3   8   9       73.83       65.67      3.27 o 
  -2   8   9       59.50       58.38      3.06 o 
  -1   8   9       58.58       51.26      3.13 o 
   0   8   9       59.17       67.10      3.46 o 
   1   8   9       79.91       89.75      3.55 o 
   2   8   9       63.54       55.14      6.00 o 
   3   8   9       51.29       44.98      5.49 o 
   4   8   9        1.33       -2.83      2.83 o 
   5   8   9       32.61       29.93      5.49 o 
   6   8   9       10.30       10.89      4.20 o 
   7   8   9        4.05        2.44      3.77 o 
  -8   9   9        4.27        7.97      3.01 o 
  -7   9   9        6.68        6.64      2.65 o 
  -6   9   9        6.67        8.80      2.45 o 
  -5   9   9        2.10       -0.99      1.97 o 
  -4   9   9       91.93       77.66      4.20 o 
  -3   9   9       55.98       60.76      3.33 o 
  -2   9   9      182.28      182.49      5.01 o 
  -1   9   9       23.55       28.55      2.19 o 
   0   9   9        2.42        3.46      2.65 o 
   1   9   9       34.13       34.47      7.16 o 
   2   9   9        0.00        1.16      3.30 o 
   3   9   9       11.29       12.52      4.16 o 
   4   9   9        0.58        1.72      3.43 o 
   5   9   9       11.16       11.15      4.50 o 
   6   9   9        2.85        7.50      3.99 o 
   7   9   9        2.29        0.60      3.94 o 
  -8  10   9        2.88       -1.35      2.77 o 
  -7  10   9       21.87       16.51      3.08 o 
  -6  10   9       69.23       66.85      4.02 o 
  -5  10   9      209.17      192.61      8.74 o 
  -4  10   9      159.26      156.64      5.10 o 
  -3  10   9       21.59       18.44      2.30 o 
  -2  10   9       11.35        8.78      1.91 o 
  -1  10   9      191.01      210.42      4.50 o 
   0  10   9        6.62        8.58      2.50 o 
   1  10   9      369.85      387.85     13.94 o 
   2  10   9        1.20        5.23      3.99 o 
   3  10   9        0.06       -0.94      3.43 o 
   4  10   9       46.02       58.53      6.69 o 
   5  10   9       79.84       89.91      8.06 o 
   6  10   9        2.07        6.86      4.07 o 
  -8  11   9       13.72       19.04      7.25 o 
  -7  11   9       11.19        9.48      2.74 o 
  -6  11   9        0.33        0.47      2.27 o 
  -5  11   9       10.53       11.73      2.52 o 
  -4  11   9       35.03       34.05      3.78 o 
  -3  11   9        2.15        0.16      1.74 o 
  -2  11   9       40.82       40.87      2.80 o 
  -1  11   9       74.08       77.45      3.39 o 
   0  11   9        2.86        2.01      3.07 o 
   1  11   9        0.10       -2.62      3.64 o 
   2  11   9      223.25      223.22     11.75 o 
   3  11   9       88.93       74.13      7.46 o 
   4  11   9        2.31       -3.34      3.34 o 
   5  11   9        1.39        0.34      4.16 o 
   6  11   9        0.78        7.03      3.99 o 
  -7  12   9        0.33        0.25      2.57 o 
  -6  12   9       65.77       64.40      4.15 o 
  -5  12   9       63.62       71.10      3.98 o 
  -4  12   9        0.68        0.34      2.23 o 
  -3  12   9       13.83       11.09      2.40 o 
  -2  12   9       38.99       40.21      2.83 o 
  -1  12   9       22.06       26.03      3.20 o 
   0  12   9       26.30       26.99      2.58 o 
   1  12   9       56.65       72.72      7.25 o 
   2  12   9        0.50        7.29      4.16 o 
   3  12   9       10.05        6.13      4.07 o 
   4  12   9       18.76       11.53      4.80 o 
   5  12   9       42.26       41.12      6.35 o 
   6  12   9        3.66        7.93      4.63 o 
  -7  13   9        0.53        3.09      2.73 o 
  -6  13   9        7.00        5.52      2.68 o 
  -5  13   9       30.43       29.60      3.43 o 
  -4  13   9        1.22        0.64      1.98 o 
  -3  13   9        0.14        1.59      2.29 o 
  -2  13   9        5.43        7.66      2.23 o 
  -1  13   9       19.49       19.32      2.26 o 
   0  13   9      131.14      144.18      6.15 o 
   1  13   9       61.98       64.14      7.25 o 
   2  13   9      263.21      268.41     13.16 o 
   3  13   9       25.18       25.17      5.40 o 
   4  13   9        5.33        0.73      4.42 o 
   5  13   9        1.32        5.96      4.59 o 
   6  13   9       21.32       22.30      5.92 o 
  -7  14   9        0.36        0.28      3.13 o 
  -6  14   9        6.65        9.36      2.74 o 
  -5  14   9        4.70        3.15      2.32 o 
  -4  14   9       66.94       59.17      3.65 o 
  -3  14   9        2.26        3.01      1.97 o 
  -2  14   9       34.09       32.93      2.76 o 
  -1  14   9        5.05        5.65      1.95 o 
   0  14   9      110.21      110.71     11.04 o 
   1  14   9        0.85        2.92      4.20 o 
   2  14   9       71.06       78.38      7.85 o 
   3  14   9        0.05        1.29      4.20 o 
   4  14   9        1.14        1.97      4.24 o 
   5  14   9        6.54       11.96      5.27 o 
  -6  15   9       26.33       26.54      3.39 o 
  -5  15   9       46.31       51.28      3.78 o 
  -4  15   9        2.76        2.38      2.09 o 
  -3  15   9       14.66       11.08      2.28 o 
  -2  15   9       12.75       14.31      2.80 o 
  -1  15   9       17.60       17.17      2.79 o 
   0  15   9       13.28       17.50      2.71 o 
   1  15   9        6.81        5.10      4.59 o 
   2  15   9       16.85       22.90      5.62 o 
   3  15   9        3.50        2.36      4.37 o 
   4  15   9        4.58        8.32      5.06 o 
   5  15   9        0.02        6.05      5.10 o 
  -6  16   9       13.84       25.01      3.47 o 
  -5  16   9       26.66       24.43      3.25 o 
  -4  16   9       25.59       28.48      3.56 o 
  -3  16   9        2.52        1.39      1.96 o 
  -2  16   9        1.06        1.37      2.17 o 
  -1  16   9        5.04        7.51      2.77 o 
   0  16   9       16.20       16.66      2.71 o 
   1  16   9       88.40       82.92      8.53 o 
   2  16   9       92.90       91.24      8.83 o 
   3  16   9       13.15        7.46      4.85 o 
   4  16   9        8.65        8.06      5.10 o 
   5  16   9        0.21        2.52      3.33 o 
  -6  17   9       33.46       38.42      4.59 o 
  -5  17   9        0.10       -0.72      2.33 o 
  -4  17   9       12.09        9.72      2.60 o 
  -3  17   9        4.43        6.15      2.61 o 
  -2  17   9        7.65        3.66      3.27 o 
  -1  17   9        0.28       -0.47      2.12 o 
   0  17   9        1.13        0.52      2.02 o 
   1  17   9       29.18       46.78      7.03 o 
   2  17   9        0.01        6.22      4.93 o 
   3  17   9       15.80       10.59      5.27 o 
   4  17   9        0.00        0.09      4.72 o 
  -5  18   9        2.04       -4.58      4.58 o 
  -4  18   9        0.05       -1.14      2.49 o 
  -3  18   9        1.08        2.78      2.59 o 
  -2  18   9       52.72       55.81      4.13 o 
  -1  18   9        0.78        0.16      3.58 o 
   0  18   9       51.05       53.04      5.64 o 
   1  18   9       37.41       40.78      7.16 o 
   2  18   9        3.00        2.27      4.67 o 
   3  18   9        5.72        4.89      5.19 o 
   4  18   9        0.01       -2.32      4.80 o 
  -5  19   9        0.10       -3.79      4.09 o 
  -4  19   9       14.84       15.96      3.53 o 
  -3  19   9       16.60       14.26      3.30 o 
  -2  19   9       13.97       11.41      3.57 o 
  -1  19   9        0.10        1.22      2.47 o 
   0  19   9        3.90        1.84      2.41 o 
   1  19   9       21.70       19.33      4.72 o 
   2  19   9       43.94       41.63      7.63 o 
   3  19   9        7.14       12.99      5.70 o 
  -4  20   9        7.86        9.56      4.25 o 
  -3  20   9        1.90        3.86      2.79 o 
  -2  20   9        0.01        0.94      3.16 o 
  -1  20   9        2.86       -1.17      2.47 o 
   0  20   9        3.72        4.80      2.45 o 
   1  20   9        1.76        8.53      5.32 o 
   2  20   9       21.15       26.58      7.12 o 
   3  20   9       29.33       26.58      7.03 o 
  -3  21   9        0.03       -3.58      3.77 o 
  -2  21   9        0.36        3.42      2.83 o 
  -1  21   9       33.29       28.32      3.72 o 
   0  21   9        0.01       -1.64      3.92 o 
   1  21   9        1.76        2.49      4.97 o 
   2  21   9        1.56        5.92      5.36 o 
  -2  22   9        6.43        6.11      3.52 o 
  -1  22   9       11.72       12.59      3.23 o 
   0  22   9       47.21       69.27      5.56 o 
   1  22   9       14.73       17.19      7.20 o 
  -8   0  10       70.40       60.89      8.45 o 
  -6   0  10        5.78       10.81      5.10 o 
  -4   0  10        3.29       -0.13      3.39 o 
  -2   0  10      147.62      135.53      8.62 o 
   0   0  10      236.37      270.73     11.41 o 
   2   0  10       36.37       34.94      4.46 o 
   6   0  10        3.92       -2.66      2.66 o 
  -8   1  10        0.00        6.55      3.78 o 
  -7   1  10        0.63        2.27      3.15 o 
  -6   1  10      140.87      126.97      6.97 o 
  -5   1  10        0.20        3.26      2.99 o 
  -4   1  10        5.00        9.56      3.03 o 
  -3   1  10       28.07       26.06      3.44 o 
  -2   1  10       16.98       14.17      3.07 o 
  -1   1  10      167.38      168.25      6.49 o 
   0   1  10       65.33       70.79      4.29 o 
   1   1  10       48.99       48.37      2.99 o 
   2   1  10       32.72       32.80      3.15 o 
   3   1  10       12.80       10.49      2.34 o 
   6   1  10       13.81       10.06      2.26 o 
   7   1  10       13.06        5.02      3.73 o 
  -8   2  10       55.48       57.37      4.87 o 
  -7   2  10       37.18       38.86      6.28 o 
  -6   2  10       33.33       29.54      3.76 o 
  -5   2  10      111.41      101.39     10.29 o 
  -4   2  10        8.88        9.58      3.06 o 
  -3   2  10       13.92       10.40      2.94 o 
  -2   2  10      111.65      112.10      6.22 o 
  -1   2  10        3.73        5.48      2.65 o 
   0   2  10       28.96       35.36      4.18 o 
   1   2  10       22.16       22.51      2.94 o 
   2   2  10      144.54      152.05      9.52 o 
   3   2  10      233.83      219.92      9.73 o 
   6   2  10        3.90        8.22      2.20 o 
   7   2  10       31.07       27.57      4.72 o 
  -8   3  10        0.79        1.30      2.50 o 
  -7   3  10       66.78       60.19      3.97 o 
  -6   3  10        0.14        0.90      2.05 o 
  -5   3  10       57.60       58.34      4.12 o 
  -4   3  10        1.86        5.32      2.83 o 
  -3   3  10      170.49      176.11      7.09 o 
  -2   3  10        3.28        1.63      2.42 o 
  -1   3  10      315.62      317.42      8.89 o 
   0   3  10       74.55       70.61      3.62 o 
   1   3  10        5.11        4.90      1.88 o 
   2   3  10       53.26       47.51      3.47 o 
   3   3  10       32.90       30.14      4.50 o 
   6   3  10        8.10        9.48      3.60 o 
   7   3  10       32.04       36.87      5.27 o 
  -8   4  10       13.62        9.27      2.91 o 
  -7   4  10        0.01       -1.77      2.18 o 
  -6   4  10        1.02        3.04      2.30 o 
  -5   4  10       15.50       17.52      2.59 o 
  -4   4  10      286.18      300.67      7.89 o 
  -3   4  10       33.10       38.21      3.99 o 
  -2   4  10       18.15       10.38      2.88 o 
  -1   4  10        6.41        5.47      2.57 o 
   0   4  10      185.99      179.08      5.22 o 
   1   4  10      356.47      377.45      9.40 o 
   2   4  10        1.18        2.84      2.04 o 
   3   4  10       39.50       40.82      5.10 o 
   4   4  10       17.57       15.91      4.12 o 
   5   4  10       25.54       32.16      3.17 o 
   6   4  10        0.73       -0.17      3.04 o 
   7   4  10       17.40       17.75      4.54 o 
  -8   5  10        3.57        5.60      2.82 o 
  -7   5  10        4.88        2.36      2.38 o 
  -6   5  10       67.12       67.13      5.51 o 
  -5   5  10       70.03       72.35      7.07 o 
  -4   5  10       33.00       35.50      3.01 o 
  -3   5  10       54.34       47.65      3.46 o 
  -2   5  10        0.49        2.40      5.17 o 
  -1   5  10       20.62       19.32      3.12 o 
   0   5  10       45.19       41.13      2.91 o 
   1   5  10        0.08        0.85      2.29 o 
   2   5  10       10.57       14.64      7.35 o 
   3   5  10       48.79       40.86      5.32 o 
   4   5  10        5.12        5.32      3.64 o 
   6   5  10       50.23       51.11      5.66 o 
  -8   6  10        6.80        8.16      2.94 o 
  -7   6  10       12.84       17.21      2.88 o 
  -6   6  10       58.87       61.64      3.88 o 
  -5   6  10       24.51       19.51      2.74 o 
  -4   6  10      147.55      136.35      4.93 o 
  -3   6  10      242.28      225.53      6.65 o 
  -2   6  10        1.44        1.96      2.43 o 
  -1   6  10       27.59       23.18      3.17 o 
   0   6  10       88.73       88.63      4.85 o 
   1   6  10       72.29       58.29      3.88 o 
   2   6  10      192.32      161.17      9.30 o 
   3   6  10       11.28        8.02      4.07 o 
   4   6  10        7.88        3.13      3.60 o 
   6   6  10        8.56        5.62      3.60 o 
  -8   7  10       44.64       53.75      4.30 o 
  -7   7  10        0.28       -2.47      2.64 o 
  -6   7  10       25.72       26.19      3.48 o 
  -5   7  10       23.47       20.56      2.82 o 
  -4   7  10       81.31       78.43      3.94 o 
  -3   7  10        7.54        5.37      2.06 o 
  -2   7  10        2.09        3.51      2.92 o 
  -1   7  10        1.82        1.16      3.86 o 
   0   7  10       11.92       15.34      2.79 o 
   1   7  10       31.01       25.43      3.06 o 
   2   7  10       65.99       64.53      6.43 o 
   3   7  10       17.61       16.38      4.54 o 
   4   7  10        2.46       -0.60      3.43 o 
   6   7  10       13.06       16.12      4.42 o 
  -8   8  10       14.03       22.78      3.58 o 
  -7   8  10        5.27       13.22      2.91 o 
  -6   8  10       28.30       28.49      3.20 o 
  -5   8  10       34.52       28.07      3.03 o 
  -4   8  10       89.81       90.03      4.17 o 
  -3   8  10       38.32       45.92      6.86 o 
  -2   8  10      134.85      124.06      4.85 o 
  -1   8  10       33.93       37.40      3.79 o 
   0   8  10       18.32       17.14      2.97 o 
   1   8  10      187.54      217.69     11.15 o 
   2   8  10       15.44       20.97      4.76 o 
   3   8  10       13.18       18.01      4.63 o 
   4   8  10        0.73        2.06      3.64 o 
   6   8  10        5.34        7.16      3.82 o 
  -7   9  10        1.75        4.95      2.64 o 
  -6   9  10        2.94        6.77      2.50 o 
  -5   9  10       33.74       34.88      3.28 o 
  -4   9  10       61.58       67.90      3.85 o 
  -3   9  10       31.85       31.80      2.86 o 
  -2   9  10       21.29       29.27      2.96 o 
  -1   9  10        3.52        4.54      3.82 o 
   0   9  10       46.11       40.75      6.35 o 
   1   9  10       93.26       86.91      7.80 o 
   2   9  10      145.72      134.20      9.35 o 
   3   9  10        4.65        5.15      4.12 o 
   4   9  10       14.14        9.78      4.37 o 
   6   9  10        7.64        2.40      3.82 o 
  -7  10  10       21.21       23.50      5.08 o 
  -6  10  10        8.92       12.35      2.85 o 
  -5  10  10        8.94        6.52      2.45 o 
  -4  10  10      125.62      118.17      4.77 o 
  -3  10  10       26.60       29.51      2.85 o 
  -2  10  10        0.15       -1.59      1.59 o 
  -1  10  10       15.15       15.51      3.14 o 
   0  10  10      112.60      124.93      5.92 o 
   1  10  10        1.82        3.39      4.16 o 
   2  10  10       72.73       64.44      7.29 o 
   3  10  10        0.06        0.73      3.56 o 
   4  10  10       12.79       14.58      5.02 o 
   6  10  10        5.10        2.19      4.16 o 
  -7  11  10        0.43       -0.77      2.68 o 
  -6  11  10       11.43       14.64      2.92 o 
  -5  11  10       45.82       42.87      3.57 o 
  -4  11  10        4.51        4.12      2.21 o 
  -3  11  10       17.08       20.99      2.59 o 
  -2  11  10       13.87        8.91      2.51 o 
  -1  11  10        0.50        2.79      1.99 o 
   0  11  10       46.95       45.06      6.56 o 
   1  11  10      198.95      192.35     11.28 o 
   2  11  10      184.65      185.66     10.98 o 
   3  11  10       18.19       18.69      5.23 o 
   4  11  10       26.11       28.60      5.66 o 
   6  11  10       61.68       59.68      7.20 o 
  -7  12  10        9.17       10.47      3.25 o 
  -6  12  10       13.23       12.21      3.18 o 
  -5  12  10       20.93       20.38      5.85 o 
  -4  12  10        4.10        6.25      2.37 o 
  -3  12  10        3.21        1.49      1.94 o 
  -2  12  10       21.45       22.99      2.60 o 
  -1  12  10       17.07       17.50      3.13 o 
   0  12  10       14.91       20.02      5.40 o 
   1  12  10       51.92       63.33      7.55 o 
   2  12  10       25.09       27.66      5.75 o 
   3  12  10       17.10       10.98      4.85 o 
   4  12  10        8.13       14.28      5.15 o 
  -6  13  10        3.06        6.17      2.76 o 
  -5  13  10        5.54        5.01      2.69 o 
  -4  13  10      100.36       99.66      4.52 o 
  -3  13  10        0.01        1.30      1.91 o 
  -2  13  10       17.97       12.44      2.29 o 
  -1  13  10       70.31       73.38      5.10 o 
   0  13  10        3.67        6.22      4.42 o 
   1  13  10      227.25      241.95     13.03 o 
   2  13  10        7.26        7.16      4.59 o 
   3  13  10       41.26       33.36      6.43 o 
   4  13  10        0.26       -4.29      4.29 o 
  -6  14  10       22.80       19.25      3.40 o 
  -5  14  10        2.23       -0.42      2.34 o 
  -4  14  10       28.79       24.04      3.03 o 
  -3  14  10       10.30        5.16      2.22 o 
  -2  14  10        0.39        1.45      2.58 o 
  -1  14  10       51.52       54.57      3.90 o 
   0  14  10      127.58      110.28      9.39 o 
   1  14  10       74.57       68.43      7.80 o 
   2  14  10       16.01       13.59      5.19 o 
   3  14  10        5.34        1.63      4.50 o 
   4  14  10        5.12       -0.26      5.02 o 
   5  14  10       29.51       37.86      6.99 o 
  -6  15  10        2.99        5.78      3.32 o 
  -5  15  10       20.78       24.08      3.28 o 
  -4  15  10        6.55        8.70      3.21 o 
  -3  15  10        3.79        6.01      2.24 o 
  -2  15  10       41.43       37.44      3.72 o 
  -1  15  10        0.02       -1.78      2.07 o 
   0  15  10       59.20       56.51      7.59 o 
   1  15  10        2.54       -2.53      4.42 o 
   2  15  10        2.00        3.99      4.67 o 
   3  15  10        0.01       -3.94      3.94 o 
   4  15  10        7.95       11.66      5.57 o 
  -5  16  10       10.41       17.64      3.24 o 
  -4  16  10       16.32       13.67      3.25 o 
  -3  16  10        0.09       -3.16      3.16 o 
  -2  16  10       36.29       41.30      6.85 o 
  -1  16  10        2.53       -0.61      2.23 o 
   0  16  10       35.89       37.32      4.04 o 
   1  16  10        2.91        4.16      4.80 o 
   2  16  10        0.00       -1.84      4.76 o 
   3  16  10        0.21        0.56      4.76 o 
   4  16  10        2.88        8.58      5.57 o 
  -5  17  10        2.66        0.57      3.19 o 
  -4  17  10        2.25        3.64      2.93 o 
  -3  17  10        1.08        0.21      2.66 o 
  -2  17  10        0.00       -3.13      3.13 o 
  -1  17  10       15.20       20.98      3.13 o 
   0  17  10       56.62       60.70      5.38 o 
   1  17  10       13.87       14.96      5.92 o 
   2  17  10       32.64       52.91      7.93 o 
   3  17  10        3.15        5.19      5.10 o 
  -4  18  10        4.85        8.10      3.85 o 
  -3  18  10        3.82        4.02      2.91 o 
  -2  18  10        6.16        2.57      2.82 o 
  -1  18  10       76.83       85.34      4.91 o 
   0  18  10       12.11        8.98      4.39 o 
   1  18  10        0.26       -3.56      4.29 o 
   2  18  10        5.60        7.59      5.45 o 
   3  18  10        0.74        1.80      5.32 o 
  -4  19  10        1.04        3.71      6.24 o 
  -3  19  10       14.41        8.27      3.61 o 
  -2  19  10        0.69        3.11      3.15 o 
  -1  19  10        3.74        2.91      2.89 o 
   0  19  10        2.92        4.09      3.69 o 
   1  19  10       13.87       18.48      6.35 o 
   2  19  10        7.73        8.36      5.96 o 
  -3  20  10        0.19       -3.01     12.35 o 
  -2  20  10       21.16       32.52      3.96 o 
  -1  20  10        1.08        5.81      2.94 o 
   0  20  10        0.89       -2.61      2.88 o 
   1  20  10       45.75       35.16      7.85 o 
  -1  21  10        7.85        6.59      3.62 o 
   0  21  10        5.98        7.63      6.65 o 
  -7   0  11        0.27        2.23      4.63 o 
  -5   0  11        1.27       -3.90      4.07 o 
  -3   0  11       21.79       18.82      4.97 o 
  -1   0  11       23.95       15.78      4.59 o 
   1   0  11       32.36       35.59      4.85 o 
  -8   1  11        1.62       -1.27      3.85 o 
  -7   1  11        2.18       -1.21      4.70 o 
  -6   1  11        7.34        7.21      5.53 o 
  -5   1  11       61.11       54.19      5.11 o 
  -4   1  11        9.80       10.76      3.41 o 
  -3   1  11        0.23        0.20      2.74 o 
  -2   1  11       12.59        8.42      2.91 o 
  -1   1  11        0.42       -3.34      3.34 o 
   0   1  11       49.18       44.06      3.86 o 
   1   1  11        0.00       -1.99      1.99 o 
   2   1  11        5.82        8.84      2.65 o 
   6   1  11       13.22       10.98      2.62 o 
  -8   2  11        4.27        5.92      5.79 o 
  -7   2  11        3.76       -0.72      3.35 o 
  -6   2  11        0.50        6.08      4.80 o 
  -5   2  11       39.62       44.98      8.45 o 
  -4   2  11        1.86        8.55      3.30 o 
  -3   2  11       28.37       28.37      3.90 o 
  -2   2  11       53.55       49.25      4.46 o 
  -1   2  11        0.73        0.23      3.04 o 
   0   2  11       15.45       11.30      2.96 o 
   1   2  11        0.49        1.25      2.34 o 
   2   2  11      124.56      120.06      5.40 o 
   6   2  11       27.05       26.15      4.37 o 
  -7   3  11        0.64        3.14      3.44 o 
  -6   3  11        5.66        6.33      3.48 o 
  -5   3  11       11.03        4.05      3.28 o 
  -4   3  11       26.73       25.61      4.06 o 
  -3   3  11        0.20       -1.59      3.82 o 
  -2   3  11       73.11       70.16      5.03 o 
  -1   3  11       14.73       17.60      4.37 o 
   0   3  11       18.57       18.44      3.17 o 
   1   3  11       26.23       22.66      3.15 o 
   2   3  11       79.77       87.73      7.20 o 
   3   3  11        7.03        8.02      3.56 o 
   6   3  11        4.23        0.94      3.39 o 
  -7   4  11        1.84        1.34      2.92 o 
  -6   4  11        0.31       -1.27      2.58 o 
  -5   4  11       38.99       41.02      4.85 o 
  -4   4  11        1.38        3.72      3.09 o 
  -3   4  11        5.13        5.99      3.32 o 
  -2   4  11       32.08       35.82      4.07 o 
  -1   4  11       31.49       27.40      3.64 o 
   0   4  11       28.41       26.54      3.50 o 
   1   4  11        3.98        3.32      2.53 o 
   2   4  11      193.68      198.82     10.20 o 
   3   4  11        0.43       -1.97      3.13 o 
   6   4  11       14.32       10.42      3.94 o 
  -7   5  11        0.05       -0.41      2.37 o 
  -6   5  11        8.19        9.02      2.69 o 
  -5   5  11       33.44       28.70      3.57 o 
  -4   5  11      251.43      250.12      9.32 o 
  -3   5  11        1.47        4.88      2.95 o 
  -2   5  11        9.44       10.32      3.56 o 
  -1   5  11      156.05      172.10      9.86 o 
   0   5  11       48.05       52.15      4.23 o 
   1   5  11       17.69       14.79      6.84 o 
   2   5  11        1.94        2.62      3.86 o 
   3   5  11       30.14       36.53      5.40 o 
   6   5  11        1.10        4.59      3.60 o 
  -7   6  11       24.67       21.80      3.46 o 
  -6   6  11       13.99       16.86      2.98 o 
  -5   6  11        4.88        3.07      2.32 o 
  -4   6  11      136.15      129.48      5.69 o 
  -3   6  11        3.28        5.48      3.75 o 
  -2   6  11        2.47        0.04      2.59 o 
  -1   6  11        7.59       16.41      3.23 o 
   0   6  11        4.37        3.68      2.79 o 
   1   6  11       69.24       80.82      7.42 o 
   2   6  11       52.76       48.32      6.35 o 
   3   6  11       34.45       26.41      5.32 o 
   6   6  11        5.47        4.42      3.73 o 
  -7   7  11        0.49        2.51      2.65 o 
  -6   7  11        0.00       -2.26      2.27 o 
  -5   7  11        2.91       -2.05      2.05 o 
  -4   7  11        7.71        8.08      2.96 o 
  -3   7  11      127.10      130.54      6.89 o 
  -2   7  11       67.67       59.15      4.75 o 
  -1   7  11       45.01       52.48      4.37 o 
   0   7  11       43.15       43.43      4.02 o 
   1   7  11      167.79      143.55      9.52 o 
   2   7  11      180.34      181.03     10.42 o 
   3   7  11        0.67       -3.69      3.69 o 
  -7   8  11       53.54       61.93      4.53 o 
  -6   8  11        6.38        4.79      3.48 o 
  -5   8  11        0.12       -1.22      2.23 o 
  -4   8  11        0.30        1.01      2.24 o 
  -3   8  11        5.36        5.64      2.49 o 
  -2   8  11        5.06        4.23      2.92 o 
  -1   8  11       13.28       12.82      3.23 o 
   0   8  11       11.20       12.44      3.08 o 
   1   8  11        0.53        4.24      4.50 o 
   2   8  11       70.33       71.48      7.42 o 
   3   8  11        0.00       -3.47      3.47 o 
  -7   9  11        4.83        4.52      2.95 o 
  -6   9  11       10.68        9.19      2.78 o 
  -5   9  11        0.79        6.13      2.57 o 
  -4   9  11        0.91        0.06      2.25 o 
  -3   9  11      112.48      120.37      5.45 o 
  -2   9  11       17.02       22.97      7.22 o 
  -1   9  11        0.33       -0.65      2.48 o 
   0   9  11        0.21       -3.60      3.60 o 
   1   9  11       47.38       42.32      6.39 o 
   2   9  11       47.14       47.29      6.69 o 
   3   9  11        0.98        2.53      3.86 o 
  -6  10  11        9.65       13.45      3.12 o 
  -5  10  11      113.43      111.44      5.17 o 
  -4  10  11       28.85       27.26      3.09 o 
  -3  10  11        5.97        8.45      2.36 o 
  -2  10  11        1.41        1.33      2.13 o 
  -1  10  11        0.01       -1.86      2.55 o 
   0  10  11        7.75        3.90      4.59 o 
   1  10  11       65.18       60.80      7.33 o 
   2  10  11       45.10       46.18      6.65 o 
   3  10  11        0.01       -0.04      3.99 o 
  -6  11  11        4.40        4.27      2.86 o 
  -5  11  11       32.41       30.31      3.38 o 
  -4  11  11       14.50       20.71      3.01 o 
  -3  11  11        0.91       -1.62      2.26 o 
  -2  11  11       20.33       26.00      3.22 o 
  -1  11  11       26.50       19.89      5.62 o 
   0  11  11        0.91        3.99      4.76 o 
   1  11  11       14.17       26.50      5.75 o 
   2  11  11       69.04       48.88      6.99 o 
   3  11  11        2.28        5.32      4.46 o 
   4  11  11        8.20        6.56      4.93 o 
  -6  12  11       18.11       21.74      3.48 o 
  -5  12  11       32.23       36.09      3.56 o 
  -4  12  11      174.09      183.04      6.05 o 
  -3  12  11       23.88       18.72      2.77 o 
  -2  12  11       13.76       11.72      4.46 o 
  -1  12  11        7.59        2.02      4.67 o 
   0  12  11       14.27        6.52      4.97 o 
   1  12  11        4.74        9.05      5.23 o 
   2  12  11       54.83       58.01      7.80 o 
   3  12  11       21.95       27.10      6.43 o 
   4  12  11       24.42       26.63      6.30 o 
  -6  13  11       29.87       32.47      4.49 o 
  -5  13  11       67.42       78.77      4.67 o 
  -4  13  11       41.86       47.56      3.72 o 
  -3  13  11       19.99       18.79      2.87 o 
  -2  13  11       23.03       26.99      4.37 o 
  -1  13  11       13.71       15.26      5.70 o 
   0  13  11       91.46       84.42      8.83 o 
   1  13  11        4.29        4.85      4.67 o 
   2  13  11       89.75      111.01      9.78 o 
   3  13  11       13.93       19.12      6.13 o 
   4  13  11       16.22       20.28      6.56 o 
  -5  14  11        9.18        8.65      2.93 o 
  -4  14  11       12.35       13.14      2.97 o 
  -3  14  11       28.27       28.18      3.77 o 
  -2  14  11       44.14       46.04      4.14 o 
  -1  14  11       14.14        6.39      5.06 o 
   0  14  11       66.07       73.49      8.53 o 
   1  14  11        0.18        3.00      4.46 o 
   2  14  11        0.48       -0.94      4.50 o 
   3  14  11       26.08       31.64      6.82 o 
   4  14  11        0.15       -2.32      4.93 o 
  -5  15  11       30.69       32.12      4.43 o 
  -4  15  11        1.02       -2.57      2.57 o 
  -3  15  11       21.53       17.60      4.32 o 
  -2  15  11        7.03        3.72      2.78 o 
  -1  15  11        2.52       -2.72      2.86 o 
   0  15  11        0.45       -3.69      4.24 o 
   1  15  11       26.71       26.58      6.47 o 
   2  15  11        0.40       -3.82      3.82 o 
   3  15  11        1.38       -1.89      5.15 o 
  -4  16  11        0.65       -1.84      4.42 o 
  -3  16  11       12.07        6.03      3.04 o 
  -2  16  11        0.04       -2.57      2.57 o 
  -1  16  11        4.77        6.33      3.38 o 
   0  16  11        0.14       -3.39      4.37 o 
   1  16  11        6.95        1.93      4.97 o 
   2  16  11        8.63        7.98      5.62 o 
   3  16  11       32.73       14.32      6.43 o 
  -4  17  11        4.04        8.79      4.32 o 
  -3  17  11        0.88        2.37      3.44 o 
  -2  17  11       11.18        5.81      2.99 o 
  -1  17  11       66.68       68.17      5.48 o 
   0  17  11        4.43        9.52      5.57 o 
   1  17  11       10.08        7.33      5.57 o 
   2  17  11        0.74       -3.77      4.37 o 
  -3  18  11       17.19       20.58      4.57 o 
  -2  18  11       29.44       28.85      4.45 o 
  -1  18  11        0.88       -0.01      3.06 o 
   0  18  11        6.58        2.40      5.32 o 
   1  18  11        0.04        2.87      5.32 o 
  -2  19  11       13.80       29.54      4.71 o 
  -1  19  11        6.37        8.73      3.71 o 
   0  19  11       11.55       18.99      6.43 o 
  -6   0  12        0.04        6.95      5.49 o 
  -4   0  12      112.05      102.30      9.18 o 
  -2   0  12       31.51       32.84      5.96 o 
   0   0  12      105.49      112.77      8.66 o 
  -7   1  12        8.43        7.37      4.18 o 
  -6   1  12       15.40        8.18      3.98 o 
  -5   1  12       37.72       46.63      5.35 o 
  -4   1  12       50.47       54.58      5.31 o 
  -3   1  12        2.27        0.13      2.93 o 
  -2   1  12       12.04       12.46      5.38 o 
  -1   1  12      180.73      192.93      7.77 o 
   0   1  12        0.03       -3.29      3.37 o 
   1   1  12        2.45        0.79      2.56 o 
  -7   2  12        5.67        3.95      5.10 o 
  -6   2  12        1.17        2.79      3.54 o 
  -5   2  12        0.33       -2.42      3.19 o 
  -4   2  12        4.01        1.99      3.15 o 
  -3   2  12        0.29        3.41      3.01 o 
  -2   2  12        9.74       11.23      5.02 o 
  -1   2  12      101.14      113.66      6.99 o 
   0   2  12        3.42        6.60      3.00 o 
   1   2  12        1.22        0.57      2.61 o 
   2   2  12       11.03        8.23      4.20 o 
  -7   3  12        0.99        8.58      4.14 o 
  -6   3  12        2.95        5.20      3.80 o 
  -5   3  12       11.65       10.38      3.94 o 
  -4   3  12       19.19       15.28      3.95 o 
  -3   3  12       37.77       34.03      4.33 o 
  -2   3  12       30.52       37.24      7.91 o 
  -1   3  12        1.14        1.71      2.67 o 
   0   3  12       55.50       52.38      6.82 o 
   1   3  12       13.53       10.63      4.80 o 
   2   3  12       12.00       10.72      4.59 o 
  -7   4  12       14.18        9.95      4.47 o 
  -6   4  12       23.04       24.66      7.50 o 
  -5   4  12        7.80       11.97      4.12 o 
  -4   4  12       42.49       44.87      5.15 o 
  -3   4  12      109.66      112.42      6.56 o 
  -2   4  12       22.69       26.50      4.10 o 
  -1   4  12        0.06       -3.49      3.49 o 
   0   4  12        0.38       -1.03      2.58 o 
   1   4  12      137.71      141.32      9.82 o 
   2   4  12       13.91       13.59      4.85 o 
  -7   5  12       13.38        7.67      6.20 o 
  -6   5  12       34.35       38.94      7.01 o 
  -5   5  12       28.99       23.25      4.59 o 
  -4   5  12       58.57       51.75     12.01 o 
  -3   5  12        2.53        4.78      4.80 o 
  -2   5  12       65.27       67.14      5.45 o 
  -1   5  12        2.89        3.75      2.92 o 
   0   5  12       76.81       70.21      7.95 o 
   1   5  12       85.84       90.60      8.40 o 
   2   5  12        0.50        7.16      4.50 o 
  -6   6  12        0.84        1.86      3.02 o 
  -5   6  12        3.86        5.55      3.61 o 
  -4   6  12      100.77       92.51      6.45 o 
  -3   6  12        0.23        4.90      3.38 o 
  -2   6  12       65.76       74.53      8.23 o 
  -1   6  12        3.77        3.05      2.98 o 
   0   6  12        0.57       -3.52      3.52 o 
   1   6  12       27.47       31.77      6.26 o 
   2   6  12      282.34      277.03     13.42 o 
  -6   7  12        1.03        0.40      2.95 o 
  -5   7  12       16.31       12.88      3.31 o 
  -4   7  12      146.35      149.14      7.83 o 
  -3   7  12       10.70        6.48      6.86 o 
  -2   7  12        2.24        4.45      3.16 o 
  -1   7  12       32.85       30.70      4.14 o 
   0   7  12       39.67       33.44      6.22 o 
   1   7  12       24.05       19.64      5.27 o 
   2   7  12        2.81        4.76      4.37 o 
  -6   8  12        0.01       -0.08      2.71 o 
  -5   8  12        0.71        1.79      2.84 o 
  -4   8  12        0.46        5.01      3.78 o 
  -3   8  12       13.74       13.73      3.73 o 
  -2   8  12        3.06        4.03      3.34 o 
  -1   8  12        1.31       -3.39      3.73 o 
   0   8  12       34.45       28.68      6.13 o 
   1   8  12       64.43       66.50      7.55 o 
   2   8  12       13.19       10.55      5.32 o 
  -6   9  12        5.50        6.81      4.50 o 
  -5   9  12        0.10        1.99      3.02 o 
  -4   9  12      104.60      109.52      5.74 o 
  -3   9  12        7.61        4.15      3.52 o 
  -2   9  12       14.99       21.23      4.12 o 
  -1   9  12        7.45       12.09      5.06 o 
   0   9  12        8.25        2.02      4.63 o 
   1   9  12       33.58       30.10      6.22 o 
   2   9  12        2.66       -0.86      4.16 o 
   3   9  12       15.18        3.30      4.46 o 
  -6  10  12        2.51        4.04      3.44 o 
  -5  10  12        2.73        2.08      3.10 o 
  -4  10  12       21.77       26.94      3.74 o 
  -3  10  12        2.42       -1.78      3.14 o 
  -2  10  12        0.73       -1.84      4.42 o 
  -1  10  12        4.32       13.98      5.53 o 
   0  10  12        0.83        1.37      4.42 o 
   1  10  12        0.21        8.10      5.10 o 
   2  10  12       22.73       20.84      6.00 o 
   3  10  12        8.76       14.66      5.32 o 
  -5  11  12        0.52        2.53      2.86 o 
  -4  11  12        7.01        4.02      2.98 o 
  -3  11  12       58.65       57.92      4.39 o 
  -2  11  12        0.28        0.77      4.85 o 
  -1  11  12        0.98       -2.02      4.54 o 
   0  11  12        4.33        3.39      4.93 o 
   1  11  12       49.03       48.88      7.42 o 
   2  11  12        0.43        5.32      5.06 o 
   3  11  12       16.49       12.48      5.62 o 
  -5  12  12       71.36       69.01      5.33 o 
  -4  12  12       27.15       32.00      3.64 o 
  -3  12  12       21.65       21.07      4.41 o 
  -2  12  12        1.43        4.67      5.27 o 
  -1  12  12       10.67        0.81      4.85 o 
   0  12  12        5.57       11.49      5.40 o 
   1  12  12       33.15       22.81      6.22 o 
   2  12  12       40.26       45.66      7.76 o 
   3  12  12        0.25        0.39      4.93 o 
  -5  13  12        7.83        7.72      4.54 o 
  -4  13  12       98.80      105.92      6.05 o 
  -3  13  12        7.41       12.90      3.91 o 
  -2  13  12        0.01       -4.24      4.24 o 
  -1  13  12       16.03       20.75      6.47 o 
   0  13  12        8.28        7.16      5.57 o 
   1  13  12        2.05        8.49      5.36 o 
   2  13  12       15.89       20.32      6.39 o 
   3  13  12       96.22      109.38     10.20 o 
  -4  14  12        0.27        1.18      5.53 o 
  -3  14  12       17.05       16.34      4.16 o 
  -2  14  12        6.92        3.00      4.97 o 
  -1  14  12       30.92       28.17      7.16 o 
   0  14  12       11.51       11.62      5.83 o 
   1  14  12        1.51        0.04      5.27 o 
   2  14  12        4.17       15.65      6.39 o 
  -4  15  12        2.41       -4.04      4.04 o 
  -3  15  12        0.95        4.40      3.86 o 
  -2  15  12        1.81        2.14      3.41 o 
  -1  15  12        3.93        5.49      5.36 o 
   0  15  12        6.17        9.22      5.62 o 
   1  15  12        1.03       -1.20      4.89 o 
   2  15  12        6.48       20.41      6.77 o 
  -3  16  12       12.74       11.92      4.25 o 
  -2  16  12        4.26       16.69      4.13 o 
  -1  16  12        3.57       -3.99      4.76 o 
   0  16  12       19.22       21.95      7.07 o 
   1  16  12        0.26       -3.52      5.10 o 
  -2  17  12        4.92        3.88      3.78 o 
  -1  17  12        5.71       10.98      6.22 o 
   0  17  12        3.75       -0.26      5.57 o 
  -5   0  13        0.18       11.11      6.05 o 
  -3   0  13        0.06       -0.43      4.54 o 
  -1   0  13        5.24        1.97      4.85 o 
  -6   1  13        1.27        4.20      3.94 o 
  -5   1  13       10.57        6.54      4.85 o 
  -4   1  13       17.73       25.10      4.71 o 
  -3   1  13        0.53        1.29      3.46 o 
  -2   1  13        4.61        7.39      3.50 o 
  -1   1  13       21.88       21.18      3.96 o 
   0   1  13       20.23       24.63      3.94 o 
  -6   2  13        0.30        1.47      4.59 o 
  -5   2  13       24.46       19.96      4.73 o 
  -4   2  13       73.34       65.05      6.92 o 
  -3   2  13       24.53       15.46      5.85 o 
  -2   2  13       41.30       41.66      4.70 o 
  -1   2  13        0.00        0.73      2.98 o 
   0   2  13       73.27       77.48      7.98 o 
   1   2  13        6.13        3.52      4.67 o 
  -6   3  13       34.24       31.52      5.47 o 
  -5   3  13        1.02        1.20      4.44 o 
  -4   3  13        0.12       -1.99      3.33 o 
  -3   3  13        9.62        9.73      3.79 o 
  -2   3  13        2.46        4.03      3.38 o 
  -1   3  13       13.27        5.30      3.48 o 
   0   3  13        0.30       -0.64      4.50 o 
   1   3  13       27.24       34.47      6.39 o 
  -6   4  13       28.17       32.25      5.54 o 
  -5   4  13       43.56       42.18      6.05 o 
  -4   4  13       42.07       50.96      5.62 o 
  -3   4  13      159.67      183.50      8.80 o 
  -2   4  13       11.03       13.33      3.85 o 
  -1   4  13       13.08       13.84      5.10 o 
   0   4  13        0.29       -3.73      3.73 o 
   1   4  13        0.05       -3.30      4.07 o 
  -6   5  13        3.75        3.89      5.96 o 
  -5   5  13       47.26       50.69      6.77 o 
  -4   5  13       12.16       15.08      4.43 o 
  -3   5  13       14.26        9.94      3.94 o 
  -2   5  13       31.28       29.92      4.45 o 
  -1   5  13       19.60       17.92      5.83 o 
   0   5  13        6.97       10.59      5.27 o 
   1   5  13        7.13        1.41      4.29 o 
  -5   6  13       42.10       45.64      5.74 o 
  -4   6  13        0.34       -0.49      3.49 o 
  -3   6  13        6.36       11.36      4.03 o 
  -2   6  13        4.96       11.29      3.62 o 
  -1   6  13        4.63        1.33      4.63 o 
   0   6  13        1.12        8.40      4.97 o 
   1   6  13       36.43       35.72      6.43 o 
  -5   7  13       12.14       12.29      5.77 o 
  -4   7  13        1.99        2.48      3.65 o 
  -3   7  13       47.25       54.78      5.64 o 
  -2   7  13        0.02       -2.44      4.37 o 
  -1   7  13        0.12        2.19      5.15 o 
   0   7  13        0.14       -3.30      4.24 o 
   1   7  13        0.90       -0.21      4.63 o 
  -5   8  13        8.48        9.56      4.31 o 
  -4   8  13        0.30       -0.57      3.58 o 
  -3   8  13       14.93       22.73      4.54 o 
  -2   8  13        2.26       -2.06      4.50 o 
  -1   8  13       14.04       11.53      5.62 o 
   0   8  13        5.87        2.14      4.97 o 
   1   8  13        6.54       -2.14      4.63 o 
   2   8  13       13.99        9.05      5.57 o 
  -5   9  13        5.76        1.94      4.19 o 
  -4   9  13       41.51       48.52      5.69 o 
  -3   9  13        9.19       13.25      6.05 o 
  -2   9  13       11.99       14.58      6.05 o 
  -1   9  13        8.56       11.66      5.92 o 
   0   9  13        6.33        1.11      5.02 o 
   1   9  13        5.98        0.69      5.27 o 
   2   9  13       59.52       73.75      8.45 o 
  -4  10  13        9.28        0.21      5.62 o 
  -3  10  13       17.65       24.01      6.99 o 
  -2  10  13        0.64        0.13      5.10 o 
  -1  10  13       14.68       11.19      5.53 o 
   0  10  13        0.34       -4.20      4.20 o 
   1  10  13       63.87       83.10      9.09 o 
   2  10  13        1.43        2.44      5.75 o 
  -4  11  13        6.83        6.82      5.79 o 
  -3  11  13        9.03       10.20      6.05 o 
  -2  11  13        6.26        1.11      5.45 o 
  -1  11  13       14.62       31.09      7.46 o 
   0  11  13        6.21        5.70      5.10 o 
   1  11  13       20.73       15.44      6.05 o 
   2  11  13       69.70       77.91      8.96 o 
  -4  12  13       41.72       43.13      5.85 o 
  -3  12  13       20.59       18.74      6.73 o 
  -2  12  13        3.26        1.03      5.53 o 
  -1  12  13       38.96       40.52      7.67 o 
   0  12  13        2.75       -4.80      4.80 o 
   1  12  13       20.31       21.91      6.86 o 
   2  12  13       25.50       22.85      7.25 o 
  -3  13  13        3.10        8.79      6.09 o 
  -2  13  13        8.70       12.39      6.30 o 
  -1  13  13        0.41       -4.07      4.93 o 
   0  13  13        0.18       -0.43      5.15 o 
   1  13  13        1.07        2.57      5.23 o 
  -2  14  13       36.79       33.02      7.85 o 
  -1  14  13        0.64        5.92      5.79 o 
   0  14  13       23.45       20.97      6.86 o 
  -4   0  14       23.22       21.61      7.07 o 
  -2   0  14        2.30       -0.73      4.85 o 
  -5   1  14       12.18       11.34      7.95 o 
  -4   1  14       11.11       12.64      7.42 o 
  -3   1  14        0.04        0.28      3.60 o 
  -2   1  14        2.52        3.06      3.51 o 
  -1   1  14        0.07       -3.26      3.51 o 
  -5   2  14        3.58        3.45      4.22 o 
  -4   2  14       21.03       23.41     11.06 o 
  -3   2  14       26.54       38.89      5.46 o 
  -2   2  14        9.52        9.58      3.92 o 
  -1   2  14       28.43       24.78      6.17 o 
  -5   3  14        5.89        8.79      4.38 o 
  -4   3  14       61.30       48.39      6.39 o 
  -3   3  14        0.09        6.39      4.87 o 
  -2   3  14        0.07        0.30      3.53 o 
  -1   3  14        4.85        8.15      5.19 o 
   0   3  14       17.51       29.54      6.52 o 
  -4   4  14      111.77      125.94      7.90 o 
  -3   4  14        7.15       12.42      4.39 o 
  -2   4  14       53.19       76.19      9.18 o 
  -1   4  14        3.61        1.50      4.97 o 
   0   4  14       12.41        5.40      5.45 o 
  -4   5  14        2.73        3.07      3.99 o 
  -3   5  14       67.39       56.14      6.07 o 
  -2   5  14        0.89        0.69      5.02 o 
  -1   5  14        5.49        3.52      5.53 o 
   0   5  14       30.46       42.62      7.46 o 
  -4   6  14       12.60       17.01      6.35 o 
  -3   6  14       14.12        8.88      5.87 o 
  -2   6  14        0.60        3.73      5.06 o 
  -1   6  14        0.01       -1.20      5.10 o 
   0   6  14        0.03        0.30      4.89 o 
  -4   7  14       23.90       11.00      4.76 o 
  -3   7  14       43.17       43.86      8.15 o 
  -2   7  14        1.57        2.66      5.70 o 
  -1   7  14        3.20       -0.64      4.89 o 
   0   7  14        0.34       -4.67      4.67 o 
  -3   8  14        3.14       -0.30      5.83 o 
  -2   8  14        9.09        1.76      5.40 o 
  -1   8  14        1.86        1.16      5.06 o 
   0   8  14        5.24        8.92      5.87 o 
   1   8  14       27.97       29.76      7.29 o 
  -3   9  14       23.25       20.28      7.16 o 
  -2   9  14        6.49        6.47      6.09 o 
  -1   9  14        5.59        7.55      5.75 o 
   0   9  14        1.00       -0.64      4.80 o 
   1   9  14        4.83       -3.47      5.23 o 
  -2  10  14        0.59       -4.97      4.97 o 
  -1  10  14        0.01       -3.13      5.49 o 
   0  10  14        9.36       10.38      6.09 o 
   1  10  14        0.05        0.86      5.27 o 
  -2  11  14        4.81       10.42      6.73 o 
  -1  11  14        0.28        0.04      5.57 o 
   0  11  14        2.24        0.64      5.36 o 
  -3   0  15       81.40       74.18      9.56 o 
  -3   1  15        0.56        1.00      3.97 o 
  -2   1  15        2.38       -2.36      5.40 o 
  -3   2  15        1.69       -0.77      3.81 o 
  -2   2  15        8.76        4.37      5.75 o 
  -2   3  15        1.77        5.96      5.79 o 
  -2   4  15       21.28       16.94      6.95 o 
  -1   4  15        3.46        4.29      5.96 o 
  -2   5  15        3.34        6.56      5.70 o 
  -1   5  15        0.14       -0.13      5.32 o 
                                                 
